# Supplementary material for: Chemical and Physical Defense Traits in Two Sexual Forms of Opuntia robusta in Central Eastern Mexico
Source: PLoS One. 2014 Mar 5;9(3):e89535. doi: 10.1371/journal.pone.0089535 (PMC3943789; doi:10.1371/journal.pone.0089535)
Supplement: Table S2 — Number of cladodes from the first, second, third and fourth levels. (XLSX) [file pone.0089535.s003.xlsx]

## Sheet: Cladode nr per level per plant
Sex	Plant code in field	Sex code	1st level cladode nr	2nd level cladode nr	3rd level cladode nr	4th level cladode nr
Female	2	1	13	6	3	0
Female	13	1	10	4	1	0
Female	27	1	10	5	3	1
Female	38	1	9	2	2	0
Female	51	1	3	1	0	0
Female	58	1	20	11	2	0
Female	61	1	11	2	0	0
Female	64	1	37	11	2	0
Female	70	1	51	21	7	2
Female	74	1	24	12	4	1
Female	84	1	20	7	2	0
Female	85	1	8	3	1	0
Female	89	1	28	12	3	0
Female	93	1	33	13	3	0
Female	95	1	18	7	2	0
Female	101	1	37	20	4	0
Female	104	1	82	37	11	2
Hermaphrodite	10	2	41	15	3	0
Hermaphrodite	12	2	20	5	5	0
Hermaphrodite	14	2	11	5	1	1
Hermaphrodite	15	2	29	18	5	1
Hermaphrodite	16	2	14	7	3	1
Hermaphrodite	18	2	4	2	0	0
Hermaphrodite	19	2	15	6	2	0
Hermaphrodite	20	2	21	12	2	2
Hermaphrodite	22	2	16	7	2	0
Hermaphrodite	23	2	43	16	6	2
Hermaphrodite	24	2	49	22	9	3
Hermaphrodite	25	2	27	14	5	0
Hermaphrodite	26	2	11	5	1	0
Hermaphrodite	28	2	31	17	7	4
Hermaphrodite	30	2	37	14	8	0
Hermaphrodite	34	2	15	7	5	1
Hermaphrodite	36	2	20	11	3	0
Hermaphrodite	37	2	12	4	1	0
Hermaphrodite	39	2	27	13	5	2
Hermaphrodite	40	2	22	7	3	1
Hermaphrodite	41	2	28	6	3	0
Hermaphrodite	42	2	15	7	0	0
Hermaphrodite	44	2	11	6	0	0
Hermaphrodite	45	2	7	4	2	1
Hermaphrodite	46	2	11	5	3	1
Hermaphrodite	47	2	25	15	6	2
Hermaphrodite	48	2	15	4	3	1
Hermaphrodite	49	2	25	11	5	0
Hermaphrodite	50	2	33	16	6	0
Hermaphrodite	54	2	15	5	1	0
Hermaphrodite	57	2	6	4	1	1
Hermaphrodite	59	2	40	15	4	1
Hermaphrodite	60	2	12	6	3	0
Hermaphrodite	62	2	12	4	2	0
Hermaphrodite	63	2	20	8	0	0
Hermaphrodite	65	2	24	7	2	0
Hermaphrodite	67	2	46	20	6	3
Hermaphrodite	69	2	69	29	12	3
Hermaphrodite	73	2	12	4	1	0
Hermaphrodite	75	2	43	22	8	0
Hermaphrodite	76	2	47	24	10	2
Hermaphrodite	77	2	6	4	2	0
Hermaphrodite	78	2	11	6	3	0
Hermaphrodite	80	2	19	6	2	0
Hermaphrodite	81	2	8	1	0	0
Hermaphrodite	82	2	18	7	3	0
Hermaphrodite	83	2	17	7	5	2
Hermaphrodite	86	2	16	7	4	1
Hermaphrodite	87	2	22	6	6	1
Hermaphrodite	88	2	35	14	2	1
Hermaphrodite	90	2	10	3	2	0
Hermaphrodite	91	2	5	2	2	0
Hermaphrodite	92	2	52	25	10	3
Hermaphrodite	96	2	23	11	4	0
Hermaphrodite	97	2	12	6	4	0
Hermaphrodite	98	2	33	14	5	0
Hermaphrodite	99	2	4	2	0	0
Hermaphrodite	100	2	37	16	5	1
Hermaphrodite	103	2	23	12	4	3

## Sheet: ReadMe
Nr of cladodes from the first, second, third and fourth level, obtained per plant. Plants were repetitions in the comparison of the regression lines
as well as in the comparison of the numbers of cladodes from each level between sexual forms
