# Supplementary material for: Chemical and Physical Defense Traits in Two Sexual Forms of Opuntia robusta in Central Eastern Mexico
Source: PLoS One. 2014 Mar 5;9(3):e89535. doi: 10.1371/journal.pone.0089535 (PMC3943789; doi:10.1371/journal.pone.0089535)
Supplement: Table S3 — Length, width and height of all plants. (XLSX) [file pone.0089535.s004.xlsx]

## Sheet: PlantMeasures
Sex	Sex code	Plant code in field	Plant width [m]	Plant length [m]	Plant height [m]
Female	1	2	0.64	2.8	0.93
Female	1	13	0.74	1.1	0.72
Female	1	27	0.66	1.68	1.05
Female	1	38	1.18	1.45	0.56
Female	1	51	0.18	0.43	0.89
Female	1	58	0.92	1.98	1.3
Female	1	61	1.1	1.54	0.8
Female	1	64	2.79	2.74	1.06
Female	1	70	3.47	4.77	0.86
Female	1	74	2.33	2.5	0.75
Female	1	84	2.08	1.78	0.84
Female	1	85	0.8	1.52	1.01
Female	1	89	1.92	4.6	0.83
Female	1	93	1.87	3.3	1.08
Female	1	95	1.3	2.66	1.12
Female	1	101	2.2	2.6	1.2
Female	1	104	3.24	4.36	1.51
Hermaphrodite	2	10	1.86	2.24	1.15
Hermaphrodite	2	12	1.23	2.08	0.99
Hermaphrodite	2	14	0.94	1.58	0.78
Hermaphrodite	2	15	2.4	3.1	1.3
Hermaphrodite	2	16	1.29	2.04	1.19
Hermaphrodite	2	18	0.4	0.7	0.72
Hermaphrodite	2	19	1.1	1.54	0.78
Hermaphrodite	2	20	2.16	3.45	0.96
Hermaphrodite	2	22	1.02	2.36	0.97
Hermaphrodite	2	23	1.82	3.4	1.2
Hermaphrodite	2	24	3.6	4.42	1.04
Hermaphrodite	2	25	2.63	3.2	0.85
Hermaphrodite	2	26	0.94	1.59	0.86
Hermaphrodite	2	28	3.1	4.07	1.41
Hermaphrodite	2	30	2.2	5.04	1.12
Hermaphrodite	2	34	2.16	2.54	0.96
Hermaphrodite	2	36	1.8	2.94	0.9
Hermaphrodite	2	37	0.73	1.92	0.88
Hermaphrodite	2	39	2.16	3.6	1.13
Hermaphrodite	2	40	2.12	2.13	1.03
Hermaphrodite	2	41	2.15	2.34	0.88
Hermaphrodite	2	42	1.21	2.22	0.86
Hermaphrodite	2	44	1.22	1.84	0.78
Hermaphrodite	2	45	0.68	1.74	0.74
Hermaphrodite	2	46	0.88	1.49	1.23
Hermaphrodite	2	47	2.12	2.38	1.16
Hermaphrodite	2	48	0.54	2.48	1.13
Hermaphrodite	2	49	2.14	2.7	1.04
Hermaphrodite	2	50	2.27	2.57	1.12
Hermaphrodite	2	54	0.8	2.2	0.86
Hermaphrodite	2	57	0.5	0.84	1.2
Hermaphrodite	2	59	2.2	3.17	1.25
Hermaphrodite	2	60	0.74	1.52	0.85
Hermaphrodite	2	62	0.92	1.94	0.86
Hermaphrodite	2	63	1.27	1.8	0.78
Hermaphrodite	2	65	1.93	2.99	0.85
Hermaphrodite	2	67	2.12	3.29	0.97
Hermaphrodite	2	69	3.04	3.12	1.1
Hermaphrodite	2	73	1.35	1.68	0.77
Hermaphrodite	2	75	2.7	4.6	0.94
Hermaphrodite	2	76	3.29	2.96	1.44
Hermaphrodite	2	77	0.83	1.46	0.88
Hermaphrodite	2	78	1	1.94	0.95
Hermaphrodite	2	80	1.21	2.67	0.8
Hermaphrodite	2	81	0.69	1.63	0.4
Hermaphrodite	2	82	1.08	3.01	0.87
Hermaphrodite	2	83	2.64	2.95	0.94
Hermaphrodite	2	86	1.53	2.19	0.88
Hermaphrodite	2	87	1.27	2.2	1.08
Hermaphrodite	2	88	2.74	3.06	1
Hermaphrodite	2	90	0.92	1.44	0.69
Hermaphrodite	2	91	lacking data	lacking data	lacking data
Hermaphrodite	2	92	2.93	3.9	1.21
Hermaphrodite	2	96	2	2.61	0.93
Hermaphrodite	2	97	1.26	1.6	0.95
Hermaphrodite	2	98	1.36	2.66	1.15
Hermaphrodite	2	99	0.53	1.2	0.82
Hermaphrodite	2	100	1.8	3.9	1.05
Hermaphrodite	2	103	2.68	2.73	0.98

## Sheet: ReadMe
Plant´s extensions were compared per plant, that is, plants were repetitions in the analysis
