# Supplementary material for: Chemical and Physical Defense Traits in Two Sexual Forms of Opuntia robusta in Central Eastern Mexico
Source: PLoS One. 2014 Mar 5;9(3):e89535. doi: 10.1371/journal.pone.0089535 (PMC3943789; doi:10.1371/journal.pone.0089535)
Supplement: Table S4 — First-level cladode size (length and width) per plant. (XLSX) [file pone.0089535.s005.xlsx]

## Sheet: Cladode size per plant per sex
Sex	Sex code	Plant code in field	1st level cladode length [cm]	1st level cladode width [cm]
Female	1	2	34	27
Female	1	2	31	24
Female	1	2	38	24
Female	1	2	33	23
Female	1	2	43	30
Female	1	2	35.5	23
Female	1	2	32	27
Female	1	2	25	24
Female	1	2	40	30
Female	1	2	44	36
Female	1	2	40	36
Female	1	2	37	29
Female	1	2	24.5	23
Female	1	13	30	26
Female	1	13	26	22
Female	1	13	28	22
Female	1	13	30	25
Female	1	13	20	18
Female	1	13	40	32
Female	1	13	29	27
Female	1	13	23	24
Female	1	13	43	29
Female	1	13	36	29
Female	1	27	30	21
Female	1	27	28	25
Female	1	27	32	33
Female	1	27	26	16
Female	1	27	28	25
Female	1	27	34	27
Female	1	27	31	33
Female	1	27	35	29
Female	1	27	35	27
Female	1	27	20	23
Female	1	38	30	29
Female	1	38	37	31
Female	1	38	43	34
Female	1	38	29	25
Female	1	38	40	27
Female	1	38	39	25
Female	1	38	24	21
Female	1	38	32	23
Female	1	38	18	15
Female	1	51	27	21.5
Female	1	51	25.5	23.5
Female	1	51	31.5	22.5
Female	1	58	29.5	22.3
Female	1	58	36	30.5
Female	1	58	26	19.5
Female	1	58	9.8	7.5
Female	1	58	33	22.5
Female	1	58	29.3	25.5
Female	1	58	9.9	9
Female	1	58	29	26.5
Female	1	58	31.5	24
Female	1	58	24.5	21
Female	1	58	37.5	32
Female	1	58	24	21.3
Female	1	58	35	31
Female	1	58	30.5	27
Female	1	58	31.5	29
Female	1	58	31	30
Female	1	58	28.5	28
Female	1	58	32.5	27
Female	1	58	23.5	21
Female	1	58	31.5	24
Female	1	61	32	30
Female	1	61	23.5	27
Female	1	61	25.5	20.5
Female	1	61	28.5	25
Female	1	61	27	26
Female	1	61	17.5	25.5
Female	1	61	27	28.5
Female	1	61	25	25
Female	1	61	30.5	39.5
Female	1	61	36	34.5
Female	1	61	36.5	31.5
Female	1	64	22	18
Female	1	64	38	32.5
Female	1	64	41	31
Female	1	64	37	29.8
Female	1	64	36	32
Female	1	64	30	26.5
Female	1	64	34.9	27.5
Female	1	64	37	27
Female	1	64	34.1	27.7
Female	1	64	28	27.5
Female	1	64	33	25
Female	1	64	35.3	28
Female	1	64	40	31.5
Female	1	64	33.5	33.2
Female	1	64	31	30.5
Female	1	64	45.7	29
Female	1	64	41.3	29.2
Female	1	64	25	22
Female	1	64	31.5	29.8
Female	1	64	39.5	30
Female	1	64	22.2	17.4
Female	1	64	33	28
Female	1	64	21	19.6
Female	1	64	31	29.8
Female	1	64	25.5	23
Female	1	64	30.1	26.5
Female	1	64	26.3	22
Female	1	64	42	35
Female	1	64	36.5	28
Female	1	64	32.5	27
Female	1	64	32	24.7
Female	1	64	33	26
Female	1	64	34	24.9
Female	1	64	37.5	31
Female	1	64	30.3	25.3
Female	1	64	32.6	28
Female	1	64	38	33
Female	1	70	27.5	26.3
Female	1	70	35	32
Female	1	70	26.7	24
Female	1	70	28.2	25.2
Female	1	70	33	32
Female	1	70	32	31
Female	1	70	23	19
Female	1	70	19.8	21
Female	1	70	29	19.3
Female	1	70	28.3	25.5
Female	1	70	24.5	34
Female	1	70	36	33
Female	1	70	33.2	24.7
Female	1	70	13	15.3
Female	1	70	24.4	24.5
Female	1	70	28	28
Female	1	70	31.7	27.3
Female	1	70	37	28
Female	1	70	34	30
Female	1	70	20.3	17.4
Female	1	70	22.7	20
Female	1	70	19	17.3
Female	1	70	27.5	21
Female	1	70	12.5	13.7
Female	1	70	33	29
Female	1	70	23.9	22.2
Female	1	70	30	31
Female	1	70	20.6	19
Female	1	70	26	23.5
Female	1	70	23.3	25.4
Female	1	70	39.5	25.5
Female	1	70	24	22
Female	1	70	34	21
Female	1	70	35	28.5
Female	1	70	30	31
Female	1	70	33.6	30.4
Female	1	70	24.7	22.3
Female	1	70	23.3	21.7
Female	1	70	25	21
Female	1	70	34.1	27.2
Female	1	70	41	30
Female	1	70	27	25.8
Female	1	70	31	25
Female	1	70	22.3	21
Female	1	70	32.5	28.8
Female	1	70	36	23.5
Female	1	70	38	28.3
Female	1	70	35.5	25.5
Female	1	70	24.7	25
Female	1	70	29	26
Female	1	70	25.2	24
Female	1	74	33.5	18
Female	1	74	36	29
Female	1	74	38	27
Female	1	74	29	24
Female	1	74	39	32
Female	1	74	25	26
Female	1	74	31	25
Female	1	74	23	21.5
Female	1	74	35	25.5
Female	1	74	40	30
Female	1	74	37	27
Female	1	74	39	30
Female	1	74	35	28
Female	1	74	38.5	31
Female	1	74	27	23
Female	1	74	34	28
Female	1	74	36	32
Female	1	74	48	33
Female	1	74	34	28
Female	1	74	34	24
Female	1	74	32	26
Female	1	74	48	40
Female	1	74	29	24
Female	1	74	32	27
Female	1	84	33	26.5
Female	1	84	33.7	26.3
Female	1	84	35.5	30
Female	1	84	15.4	11.3
Female	1	84	32	28
Female	1	84	26	15.5
Female	1	84	35.8	36
Female	1	84	22	15
Female	1	84	21	22
Female	1	84	13	9.3
Female	1	84	8	6
Female	1	84	24	20
Female	1	84	23	20
Female	1	84	20	15
Female	1	84	12.2	11
Female	1	84	25	22.5
Female	1	84	15.8	12
Female	1	84	32	24
Female	1	84	32	26
Female	1	84	32.5	24
Female	1	85	30.5	22
Female	1	85	28.8	25.2
Female	1	85	28.5	28
Female	1	85	27.5	22.5
Female	1	85	37	30.2
Female	1	85	24	22
Female	1	85	25	32
Female	1	85	21	14.5
Female	1	89	43	36
Female	1	89	36	27
Female	1	89	39	33
Female	1	89	36	31
Female	1	89	18.5	17.3
Female	1	89	35.2	29
Female	1	89	40	33.3
Female	1	89	38	32
Female	1	89	28	25.8
Female	1	89	31	25.5
Female	1	89	15.3	11.2
Female	1	89	31.5	29.5
Female	1	89	27.3	22.6
Female	1	89	28	23.5
Female	1	89	22.5	21
Female	1	89	31	24
Female	1	89	38	30
Female	1	89	33	22
Female	1	89	42.7	33
Female	1	89	30	28
Female	1	89	35.6	24.5
Female	1	89	36	32
Female	1	89	31.5	26
Female	1	89	38	26
Female	1	89	38	30
Female	1	89	29	23
Female	1	89	33	21.9
Female	1	89	23	22
Female	1	93	43.4	29.3
Female	1	93	33	31
Female	1	93	37.2	29.8
Female	1	93	17	14
Female	1	93	30.5	29.7
Female	1	93	27.6	24
Female	1	93	35.7	28.4
Female	1	93	48	32.5
Female	1	93	40.5	35.7
Female	1	93	29.5	22
Female	1	93	31.2	27.7
Female	1	93	37	32
Female	1	93	32.6	29.4
Female	1	93	33	26
Female	1	93	28	27
Female	1	93	34	25.3
Female	1	93	41	27.5
Female	1	93	42.6	31.4
Female	1	93	30	28
Female	1	93	39.1	36
Female	1	93	39	34
Female	1	93	37	29.5
Female	1	93	38.4	30
Female	1	93	39	26
Female	1	93	40.9	30.8
Female	1	93	34	25
Female	1	93	33.4	31.2
Female	1	93	36	33
Female	1	93	26.6	26
Female	1	93	38.3	32.4
Female	1	93	34	27
Female	1	93	40	34.7
Female	1	93	24.6	26.2
Female	1	95	18	9
Female	1	95	31.9	32.5
Female	1	95	33	23
Female	1	95	24.2	23
Female	1	95	25	24
Female	1	95	23	22.5
Female	1	95	31.8	27.6
Female	1	95	32	33.5
Female	1	95	27	21
Female	1	95	30.5	26.2
Female	1	95	27	26
Female	1	95	34.5	26.2
Female	1	95	35.1	29.2
Female	1	95	18	16
Female	1	95	29.7	21.5
Female	1	95	20	19
Female	1	95	32.4	24.8
Female	1	95	33.2	26.1
Female	1	101	33.1	22.9
Female	1	101	22	19
Female	1	101	42.2	35.3
Female	1	101	22	20
Female	1	101	28	21
Female	1	101	26.7	15.3
Female	1	101	32	27
Female	1	101	34	32
Female	1	101	42.4	28
Female	1	101	38	32.5
Female	1	101	32.7	32
Female	1	101	18	32.7
Female	1	101	41	32
Female	1	101	32	27
Female	1	101	38	30.5
Female	1	101	33	32
Female	1	101	29	14
Female	1	101	41	30.3
Female	1	101	31	22
Female	1	101	34.8	27.2
Female	1	101	33	24
Female	1	101	15.8	15
Female	1	101	30	23
Female	1	101	24	32.1
Female	1	101	23	25.2
Female	1	101	37	28
Female	1	101	38	23
Female	1	101	32.2	32
Female	1	101	35.9	27.3
Female	1	101	38	35
Female	1	101	44	28.7
Female	1	101	33.8	30.2
Female	1	101	46	42.5
Female	1	101	40	31.2
Female	1	101	22	12
Female	1	101	30.4	22.2
Female	1	101	30	28.6
Female	1	104	34	30
Female	1	104	23.5	24
Female	1	104	27.2	22
Female	1	104	26	25.5
Female	1	104	30	24.5
Female	1	104	18.7	17.3
Female	1	104	27	24
Female	1	104	25	24
Female	1	104	31.1	26
Female	1	104	23.5	21
Female	1	104	24.7	20.8
Female	1	104	29	27.5
Female	1	104	28	21.5
Female	1	104	33.5	26
Female	1	104	29	21
Female	1	104	35.5	27
Female	1	104	36	18
Female	1	104	29.5	27
Female	1	104	28	27
Female	1	104	31	18
Female	1	104	35.6	27
Female	1	104	44	31
Female	1	104	29.5	23
Female	1	104	29	22
Female	1	104	35	26.2
Female	1	104	28.5	23
Female	1	104	23.3	18.5
Female	1	104	41.8	27.5
Female	1	104	38	25
Female	1	104	28.7	28.5
Female	1	104	36.8	26.3
Female	1	104	32	23
Female	1	104	33.3	22.2
Female	1	104	30	25
Female	1	104	35	23
Female	1	104	37	25
Female	1	104	32.4	25.2
Female	1	104	32.5	25
Female	1	104	33.1	24
Female	1	104	40	27.7
Female	1	104	26	24.2
Female	1	104	34	30
Female	1	104	29.4	21.6
Female	1	104	33.9	27.8
Female	1	104	34	29
Female	1	104	33	31.3
Female	1	104	29.2	27
Female	1	104	34	32
Female	1	104	28.5	20.5
Female	1	104	22.1	19
Female	1	104	33	27
Female	1	104	25.8	26
Female	1	104	29.5	26.5
Female	1	104	27	24.5
Female	1	104	31	21.5
Female	1	104	31	26
Female	1	104	27.2	26.2
Female	1	104	33	23
Female	1	104	38	23
Female	1	104	30	28
Female	1	104	27.2	26.1
Female	1	104	36	28.1
Female	1	104	25	28
Female	1	104	39	30
Female	1	104	24.3	20
Female	1	104	24	19.5
Female	1	104	32	30
Female	1	104	30.5	21.5
Female	1	104	24.2	17
Female	1	104	19.9	14
Female	1	104	42	34
Female	1	104	28	20
Female	1	104	13.7	7.2
Female	1	104	21	15.3
Female	1	104	37	27.5
Female	1	104	24	17.3
Female	1	104	27	23.5
Female	1	104	22	20
Female	1	104	30	22
Female	1	104	31.5	23.7
Female	1	104	30.2	24.5
Female	1	104	35	30
Hermaphrodite	2	10	35.5	25
Hermaphrodite	2	10	27	22
Hermaphrodite	2	10	25	22
Hermaphrodite	2	10	33	23
Hermaphrodite	2	10	22	18
Hermaphrodite	2	10	32	20
Hermaphrodite	2	10	31	26
Hermaphrodite	2	10	36	29
Hermaphrodite	2	10	37	32
Hermaphrodite	2	10	43	32
Hermaphrodite	2	10	28	25
Hermaphrodite	2	10	36	32
Hermaphrodite	2	10	26	20
Hermaphrodite	2	10	19	19
Hermaphrodite	2	10	22	26
Hermaphrodite	2	10	30	22
Hermaphrodite	2	10	29	25
Hermaphrodite	2	10	27	22
Hermaphrodite	2	10	34	22
Hermaphrodite	2	10	27	22
Hermaphrodite	2	10	36	23
Hermaphrodite	2	10	29	27
Hermaphrodite	2	10	34	26
Hermaphrodite	2	10	47	30
Hermaphrodite	2	10	33	24
Hermaphrodite	2	10	24	23
Hermaphrodite	2	10	32	26
Hermaphrodite	2	10	34	24
Hermaphrodite	2	10	32	23
Hermaphrodite	2	10	26	26
Hermaphrodite	2	10	37	28
Hermaphrodite	2	10	40	25
Hermaphrodite	2	10	32	20
Hermaphrodite	2	10	30	23
Hermaphrodite	2	10	30	20
Hermaphrodite	2	10	28	19
Hermaphrodite	2	10	34	25
Hermaphrodite	2	10	30	24
Hermaphrodite	2	10	19.5	23
Hermaphrodite	2	10	14	16
Hermaphrodite	2	10	22	23
Hermaphrodite	2	12	37	28
Hermaphrodite	2	12	25.5	20
Hermaphrodite	2	12	29.5	21.5
Hermaphrodite	2	12	31	24.5
Hermaphrodite	2	12	34	25
Hermaphrodite	2	12	18	15
Hermaphrodite	2	12	34	24
Hermaphrodite	2	12	32	21.5
Hermaphrodite	2	12	31.5	22
Hermaphrodite	2	12	34	21.5
Hermaphrodite	2	12	44	31
Hermaphrodite	2	12	26.5	24.5
Hermaphrodite	2	12	41.5	29
Hermaphrodite	2	12	30.5	24
Hermaphrodite	2	12	23.5	14.5
Hermaphrodite	2	12	33	23.5
Hermaphrodite	2	12	27.5	21.5
Hermaphrodite	2	12	28	21.5
Hermaphrodite	2	12	31	23
Hermaphrodite	2	12	38	27
Hermaphrodite	2	14	30	27
Hermaphrodite	2	14	23	18
Hermaphrodite	2	14	37	30
Hermaphrodite	2	14	43	34
Hermaphrodite	2	14	30	27
Hermaphrodite	2	14	19	22
Hermaphrodite	2	14	28	21
Hermaphrodite	2	14	22	19
Hermaphrodite	2	14	27.5	25
Hermaphrodite	2	14	17	17
Hermaphrodite	2	14	18	14
Hermaphrodite	2	15	32	28
Hermaphrodite	2	15	32	23
Hermaphrodite	2	15	39	32
Hermaphrodite	2	15	30	30
Hermaphrodite	2	15	28	25
Hermaphrodite	2	15	33	30
Hermaphrodite	2	15	22	29
Hermaphrodite	2	15	37	27
Hermaphrodite	2	15	28	25
Hermaphrodite	2	15	35	25
Hermaphrodite	2	15	29	22
Hermaphrodite	2	15	28	28
Hermaphrodite	2	15	37	35
Hermaphrodite	2	15	33	26
Hermaphrodite	2	15	29	28
Hermaphrodite	2	15	36	27
Hermaphrodite	2	15	34	29
Hermaphrodite	2	15	36	27
Hermaphrodite	2	15	34	30
Hermaphrodite	2	15	34	28
Hermaphrodite	2	15	28	24
Hermaphrodite	2	15	35	30
Hermaphrodite	2	15	22	20
Hermaphrodite	2	15	20	18
Hermaphrodite	2	15	34	30
Hermaphrodite	2	15	32	29
Hermaphrodite	2	15	30	22
Hermaphrodite	2	15	30	27
Hermaphrodite	2	15	20	17
Hermaphrodite	2	16	40	31
Hermaphrodite	2	16	38	29
Hermaphrodite	2	16	34	31.5
Hermaphrodite	2	16	38	26.5
Hermaphrodite	2	16	44	30
Hermaphrodite	2	16	38	32.5
Hermaphrodite	2	16	38	23.5
Hermaphrodite	2	16	34	26
Hermaphrodite	2	16	33	28
Hermaphrodite	2	16	42	33
Hermaphrodite	2	16	34	27
Hermaphrodite	2	16	37	30
Hermaphrodite	2	16	44	34
Hermaphrodite	2	16	34.5	28
Hermaphrodite	2	18	40	38
Hermaphrodite	2	18	16	20
Hermaphrodite	2	18	34	30
Hermaphrodite	2	18	28	30
Hermaphrodite	2	19	28	26
Hermaphrodite	2	19	24	29
Hermaphrodite	2	19	30	28
Hermaphrodite	2	19	26	23
Hermaphrodite	2	19	32	23
Hermaphrodite	2	19	32	23
Hermaphrodite	2	19	28	25
Hermaphrodite	2	19	36	36
Hermaphrodite	2	19	28	29
Hermaphrodite	2	19	40	30
Hermaphrodite	2	19	34	24
Hermaphrodite	2	19	28	31
Hermaphrodite	2	19	38	30
Hermaphrodite	2	19	40	30
Hermaphrodite	2	19	35	29
Hermaphrodite	2	20	36	26
Hermaphrodite	2	20	37.5	23
Hermaphrodite	2	20	34	27
Hermaphrodite	2	20	41.5	30.5
Hermaphrodite	2	20	48.5	31.5
Hermaphrodite	2	20	42	27
Hermaphrodite	2	20	34	20.5
Hermaphrodite	2	20	33	24
Hermaphrodite	2	20	42	27.5
Hermaphrodite	2	20	27	17.5
Hermaphrodite	2	20	38	31
Hermaphrodite	2	20	37	27
Hermaphrodite	2	20	42	29
Hermaphrodite	2	20	37	28.5
Hermaphrodite	2	20	32	24
Hermaphrodite	2	20	35	26
Hermaphrodite	2	20	34.5	26
Hermaphrodite	2	20	39	24
Hermaphrodite	2	20	36	25
Hermaphrodite	2	20	27.5	20
Hermaphrodite	2	20	28	29.5
Hermaphrodite	2	22	38	31
Hermaphrodite	2	22	30	29
Hermaphrodite	2	22	30	29
Hermaphrodite	2	22	33	25
Hermaphrodite	2	22	39	39
Hermaphrodite	2	22	28	25
Hermaphrodite	2	22	33	27
Hermaphrodite	2	22	28	26
Hermaphrodite	2	22	30	27
Hermaphrodite	2	22	13	17
Hermaphrodite	2	22	32	28
Hermaphrodite	2	22	29	24
Hermaphrodite	2	22	32	28
Hermaphrodite	2	22	30	23
Hermaphrodite	2	22	39	29
Hermaphrodite	2	22	28	25
Hermaphrodite	2	23	30	27
Hermaphrodite	2	23	46	30
Hermaphrodite	2	23	30	25
Hermaphrodite	2	23	37	19
Hermaphrodite	2	23	31	27
Hermaphrodite	2	23	34	29
Hermaphrodite	2	23	35	34
Hermaphrodite	2	23	40	30
Hermaphrodite	2	23	30	27
Hermaphrodite	2	23	39	26
Hermaphrodite	2	23	33	26
Hermaphrodite	2	23	27	24
Hermaphrodite	2	23	32	24
Hermaphrodite	2	23	37	28
Hermaphrodite	2	23	36	28
Hermaphrodite	2	23	37	33
Hermaphrodite	2	23	26	25
Hermaphrodite	2	23	37	30
Hermaphrodite	2	23	40	36
Hermaphrodite	2	23	20	15
Hermaphrodite	2	23	34	30
Hermaphrodite	2	23	34	25
Hermaphrodite	2	23	35	29
Hermaphrodite	2	23	38	24
Hermaphrodite	2	23	36	23
Hermaphrodite	2	23	24	20
Hermaphrodite	2	23	33	26
Hermaphrodite	2	23	33	23
Hermaphrodite	2	23	39	30
Hermaphrodite	2	23	33	25
Hermaphrodite	2	23	28	24
Hermaphrodite	2	23	28	27
Hermaphrodite	2	23	30	28
Hermaphrodite	2	23	29	22
Hermaphrodite	2	23	33.5	34.5
Hermaphrodite	2	23	27.5	24
Hermaphrodite	2	23	27	22.5
Hermaphrodite	2	23	34.5	31.528
Hermaphrodite	2	23	37	28
Hermaphrodite	2	23	25	18
Hermaphrodite	2	23	15.5	7
Hermaphrodite	2	23	31	23
Hermaphrodite	2	23	29	22
Hermaphrodite	2	24	24	26
Hermaphrodite	2	24	37	32
Hermaphrodite	2	24	27	20
Hermaphrodite	2	24	42	34
Hermaphrodite	2	24	30	20
Hermaphrodite	2	24	37	31
Hermaphrodite	2	24	32	25
Hermaphrodite	2	24	40	31
Hermaphrodite	2	24	24	20
Hermaphrodite	2	24	28	22
Hermaphrodite	2	24	23	28
Hermaphrodite	2	24	26	29
Hermaphrodite	2	24	34	27
Hermaphrodite	2	24	34	26
Hermaphrodite	2	24	21	19
Hermaphrodite	2	24	21	29
Hermaphrodite	2	24	29	24
Hermaphrodite	2	24	28	23
Hermaphrodite	2	24	25	20
Hermaphrodite	2	24	31	23
Hermaphrodite	2	24	31	25
Hermaphrodite	2	24	30	24
Hermaphrodite	2	24	37	30
Hermaphrodite	2	24	30	23
Hermaphrodite	2	24	30	27
Hermaphrodite	2	24	30	20
Hermaphrodite	2	24	36	30
Hermaphrodite	2	24	30	26
Hermaphrodite	2	24	30	24
Hermaphrodite	2	24	34	26
Hermaphrodite	2	24	25	25
Hermaphrodite	2	24	38	32
Hermaphrodite	2	24	47	36
Hermaphrodite	2	24	34	27
Hermaphrodite	2	24	35	29
Hermaphrodite	2	24	24	22
Hermaphrodite	2	24	39	26
Hermaphrodite	2	24	34	24
Hermaphrodite	2	24	38	33
Hermaphrodite	2	24	33	30
Hermaphrodite	2	24	33	30
Hermaphrodite	2	24	30	20
Hermaphrodite	2	24	27	25
Hermaphrodite	2	24	23	21
Hermaphrodite	2	24	49	30
Hermaphrodite	2	24	37	29
Hermaphrodite	2	24	32	29
Hermaphrodite	2	24	37	29
Hermaphrodite	2	24	39	30
Hermaphrodite	2	25	36	31
Hermaphrodite	2	25	28	24
Hermaphrodite	2	25	35	24
Hermaphrodite	2	25	31	18
Hermaphrodite	2	25	31	26
Hermaphrodite	2	25	28	24
Hermaphrodite	2	25	26	27
Hermaphrodite	2	25	34	29
Hermaphrodite	2	25	35	29
Hermaphrodite	2	25	25	20
Hermaphrodite	2	25	41	31
Hermaphrodite	2	25	39	24
Hermaphrodite	2	25	39	34
Hermaphrodite	2	25	30	30
Hermaphrodite	2	25	27	28
Hermaphrodite	2	25	37	32
Hermaphrodite	2	25	39	34
Hermaphrodite	2	25	29	25
Hermaphrodite	2	25	40	30
Hermaphrodite	2	25	30	23
Hermaphrodite	2	25	30	28
Hermaphrodite	2	25	43	35
Hermaphrodite	2	25	35	29
Hermaphrodite	2	25	24	23
Hermaphrodite	2	25	32	25
Hermaphrodite	2	25	34	26
Hermaphrodite	2	25	30	26
Hermaphrodite	2	26	31	29
Hermaphrodite	2	26	35	26
Hermaphrodite	2	26	29	25
Hermaphrodite	2	26	21	20
Hermaphrodite	2	26	16	10
Hermaphrodite	2	26	28	24
Hermaphrodite	2	26	28	21
Hermaphrodite	2	26	33	26
Hermaphrodite	2	26	32	23
Hermaphrodite	2	26	43	32
Hermaphrodite	2	26	23	20
Hermaphrodite	2	28	38	28
Hermaphrodite	2	28	29	25
Hermaphrodite	2	28	31	26
Hermaphrodite	2	28	35	30
Hermaphrodite	2	28	40	29
Hermaphrodite	2	28	40	33
Hermaphrodite	2	28	30	20
Hermaphrodite	2	28	17	9
Hermaphrodite	2	28	30	26
Hermaphrodite	2	28	38	30
Hermaphrodite	2	28	38	24
Hermaphrodite	2	28	30	24
Hermaphrodite	2	28	34	26
Hermaphrodite	2	28	28	26
Hermaphrodite	2	28	39	31
Hermaphrodite	2	28	35.5	24
Hermaphrodite	2	28	21	22
Hermaphrodite	2	28	36	32
Hermaphrodite	2	28	34	32
Hermaphrodite	2	28	37	28
Hermaphrodite	2	28	30	21
Hermaphrodite	2	28	27	20
Hermaphrodite	2	28	52	28
Hermaphrodite	2	28	28	26
Hermaphrodite	2	28	36	33
Hermaphrodite	2	28	32	23
Hermaphrodite	2	28	36	27
Hermaphrodite	2	28	12	10
Hermaphrodite	2	28	32	26
Hermaphrodite	2	28	48	35
Hermaphrodite	2	28	43	30
Hermaphrodite	2	30	37	37
Hermaphrodite	2	30	33	28
Hermaphrodite	2	30	40	30
Hermaphrodite	2	30	31	21
Hermaphrodite	2	30	21	18
Hermaphrodite	2	30	16	10
Hermaphrodite	2	30	31	26
Hermaphrodite	2	30	33	26
Hermaphrodite	2	30	37	29
Hermaphrodite	2	30	33	25
Hermaphrodite	2	30	30	24
Hermaphrodite	2	30	35	23
Hermaphrodite	2	30	35	30
Hermaphrodite	2	30	35	30
Hermaphrodite	2	30	33	30
Hermaphrodite	2	30	41	28
Hermaphrodite	2	30	35	25
Hermaphrodite	2	30	29	29
Hermaphrodite	2	30	28	26
Hermaphrodite	2	30	38	34
Hermaphrodite	2	30	36	24
Hermaphrodite	2	30	30	20
Hermaphrodite	2	30	17	14
Hermaphrodite	2	30	29	26
Hermaphrodite	2	30	36	26
Hermaphrodite	2	30	41	31
Hermaphrodite	2	30	21	18
Hermaphrodite	2	30	28	24
Hermaphrodite	2	30	38	29
Hermaphrodite	2	30	33	27
Hermaphrodite	2	30	36	32
Hermaphrodite	2	30	35	29
Hermaphrodite	2	30	34	27
Hermaphrodite	2	30	31	28
Hermaphrodite	2	30	36	33
Hermaphrodite	2	30	25	17
Hermaphrodite	2	30	32	23
Hermaphrodite	2	34	29	25
Hermaphrodite	2	34	37	31
Hermaphrodite	2	34	18	13
Hermaphrodite	2	34	45	33
Hermaphrodite	2	34	34	39
Hermaphrodite	2	34	34	27
Hermaphrodite	2	34	26	21
Hermaphrodite	2	34	29	24
Hermaphrodite	2	34	29	26
Hermaphrodite	2	34	33	23
Hermaphrodite	2	34	31	25
Hermaphrodite	2	34	36	27
Hermaphrodite	2	34	40	24
Hermaphrodite	2	34	33	26
Hermaphrodite	2	34	41	35
Hermaphrodite	2	36	40	30
Hermaphrodite	2	36	30	30
Hermaphrodite	2	36	33	28
Hermaphrodite	2	36	28	24
Hermaphrodite	2	36	24	29
Hermaphrodite	2	36	30	23
Hermaphrodite	2	36	35	27
Hermaphrodite	2	36	29	20
Hermaphrodite	2	36	29	24
Hermaphrodite	2	36	27	22
Hermaphrodite	2	36	28	23
Hermaphrodite	2	36	35	25
Hermaphrodite	2	36	36	28
Hermaphrodite	2	36	25	29
Hermaphrodite	2	36	35	28
Hermaphrodite	2	36	27	23
Hermaphrodite	2	36	20	21
Hermaphrodite	2	36	24	29
Hermaphrodite	2	36	29	28
Hermaphrodite	2	36	29	26
Hermaphrodite	2	37	32	21
Hermaphrodite	2	37	20	19
Hermaphrodite	2	37	24	22
Hermaphrodite	2	37	39	24
Hermaphrodite	2	37	37	29
Hermaphrodite	2	37	27	28
Hermaphrodite	2	37	34	29
Hermaphrodite	2	37	26	23
Hermaphrodite	2	37	23	18
Hermaphrodite	2	37	23	19
Hermaphrodite	2	37	26	22
Hermaphrodite	2	37	37	30
Hermaphrodite	2	39	36	26
Hermaphrodite	2	39	22	17
Hermaphrodite	2	39	23	20
Hermaphrodite	2	39	24	17
Hermaphrodite	2	39	35	24
Hermaphrodite	2	39	34	31
Hermaphrodite	2	39	28	24
Hermaphrodite	2	39	29	20
Hermaphrodite	2	39	34	29
Hermaphrodite	2	39	33	30
Hermaphrodite	2	39	30	25
Hermaphrodite	2	39	29	24
Hermaphrodite	2	39	30	23
Hermaphrodite	2	39	36	36
Hermaphrodite	2	39	32	29
Hermaphrodite	2	39	42	36
Hermaphrodite	2	39	26	24
Hermaphrodite	2	39	38	32
Hermaphrodite	2	39	28	24
Hermaphrodite	2	39	34	26
Hermaphrodite	2	39	22	12
Hermaphrodite	2	39	30	17
Hermaphrodite	2	39	36	26
Hermaphrodite	2	39	38	31
Hermaphrodite	2	39	35	28
Hermaphrodite	2	39	39	24
Hermaphrodite	2	39	40	33
Hermaphrodite	2	40	38	31
Hermaphrodite	2	40	40	35
Hermaphrodite	2	40	44	36
Hermaphrodite	2	40	31	24
Hermaphrodite	2	40	50	36
Hermaphrodite	2	40	40	36
Hermaphrodite	2	40	40	30
Hermaphrodite	2	40	28	22
Hermaphrodite	2	40	33	30
Hermaphrodite	2	40	36	34
Hermaphrodite	2	40	38	26
Hermaphrodite	2	40	32	27
Hermaphrodite	2	40	44	33
Hermaphrodite	2	40	37	24
Hermaphrodite	2	40	36	25
Hermaphrodite	2	40	40	30
Hermaphrodite	2	40	31	24
Hermaphrodite	2	40	39	30
Hermaphrodite	2	40	40	30
Hermaphrodite	2	40	29	24
Hermaphrodite	2	40	42	32
Hermaphrodite	2	40	36	26
Hermaphrodite	2	41	35	26
Hermaphrodite	2	41	29	31
Hermaphrodite	2	41	24	21
Hermaphrodite	2	41	37	26
Hermaphrodite	2	41	28	24
Hermaphrodite	2	41	48	32
Hermaphrodite	2	41	37	36
Hermaphrodite	2	41	40	34
Hermaphrodite	2	41	34	30
Hermaphrodite	2	41	36	29
Hermaphrodite	2	41	27	28
Hermaphrodite	2	41	45	35
Hermaphrodite	2	41	41	37
Hermaphrodite	2	41	31	30
Hermaphrodite	2	41	40	31
Hermaphrodite	2	41	41	34
Hermaphrodite	2	41	37	31
Hermaphrodite	2	41	32	26
Hermaphrodite	2	41	32	25
Hermaphrodite	2	41	37	33
Hermaphrodite	2	41	30	24
Hermaphrodite	2	41	35	26
Hermaphrodite	2	41	33	28
Hermaphrodite	2	41	37	31
Hermaphrodite	2	41	19	17
Hermaphrodite	2	41	34	30
Hermaphrodite	2	41	31	30
Hermaphrodite	2	41	28	25
Hermaphrodite	2	42	45	36
Hermaphrodite	2	42	31	26
Hermaphrodite	2	42	38	30
Hermaphrodite	2	42	26	22
Hermaphrodite	2	42	20	17
Hermaphrodite	2	42	30	25
Hermaphrodite	2	42	31	26
Hermaphrodite	2	42	34	25
Hermaphrodite	2	42	39	33
Hermaphrodite	2	42	26	20
Hermaphrodite	2	42	40	31
Hermaphrodite	2	42	40	30
Hermaphrodite	2	42	42	37
Hermaphrodite	2	42	33	28
Hermaphrodite	2	42	42	30
Hermaphrodite	2	44	32	27
Hermaphrodite	2	44	34	25
Hermaphrodite	2	44	40	28
Hermaphrodite	2	44	42	39
Hermaphrodite	2	44	40	32
Hermaphrodite	2	44	40	32
Hermaphrodite	2	44	30	25
Hermaphrodite	2	44	32	27
Hermaphrodite	2	44	26	22
Hermaphrodite	2	44	33	29
Hermaphrodite	2	44	23	16
Hermaphrodite	2	45	30	31
Hermaphrodite	2	45	40	30
Hermaphrodite	2	45	25	21
Hermaphrodite	2	45	36	27
Hermaphrodite	2	45	31	27
Hermaphrodite	2	45	32	28
Hermaphrodite	2	45	20	14
Hermaphrodite	2	46	17	14
Hermaphrodite	2	46	41	35
Hermaphrodite	2	46	40	30
Hermaphrodite	2	46	30	22
Hermaphrodite	2	46	29	23
Hermaphrodite	2	46	38	24
Hermaphrodite	2	46	42	30
Hermaphrodite	2	46	27	20
Hermaphrodite	2	46	30	26
Hermaphrodite	2	46	25	22
Hermaphrodite	2	46	41	29
Hermaphrodite	2	47	34	26
Hermaphrodite	2	47	36	24
Hermaphrodite	2	47	23	18
Hermaphrodite	2	47	34	26
Hermaphrodite	2	47	30	28
Hermaphrodite	2	47	34	23
Hermaphrodite	2	47	35	27
Hermaphrodite	2	47	35	30
Hermaphrodite	2	47	35	26
Hermaphrodite	2	47	23	18
Hermaphrodite	2	47	26	23
Hermaphrodite	2	47	33	31
Hermaphrodite	2	47	25	23
Hermaphrodite	2	47	30	24
Hermaphrodite	2	47	29	24
Hermaphrodite	2	47	22	20
Hermaphrodite	2	47	42	26
Hermaphrodite	2	47	29	22
Hermaphrodite	2	47	34	25
Hermaphrodite	2	47	30	24
Hermaphrodite	2	47	37	23
Hermaphrodite	2	47	22	20
Hermaphrodite	2	47	30	28
Hermaphrodite	2	47	28	23
Hermaphrodite	2	47	25	22
Hermaphrodite	2	48	29	23
Hermaphrodite	2	48	32	26
Hermaphrodite	2	48	32	25
Hermaphrodite	2	48	38	34
Hermaphrodite	2	48	38	33
Hermaphrodite	2	48	44	33
Hermaphrodite	2	48	28	25
Hermaphrodite	2	48	28	25
Hermaphrodite	2	48	37	30
Hermaphrodite	2	48	33	20
Hermaphrodite	2	48	35	31
Hermaphrodite	2	48	28	27
Hermaphrodite	2	48	28	25
Hermaphrodite	2	48	24	25
Hermaphrodite	2	48	18	16
Hermaphrodite	2	49	36	26
Hermaphrodite	2	49	34	29
Hermaphrodite	2	49	29	22
Hermaphrodite	2	49	20	19
Hermaphrodite	2	49	28	28
Hermaphrodite	2	49	29	23
Hermaphrodite	2	49	29	24
Hermaphrodite	2	49	30	22
Hermaphrodite	2	49	36	29
Hermaphrodite	2	49	33	27
Hermaphrodite	2	49	37	32
Hermaphrodite	2	49	32	24
Hermaphrodite	2	49	32	27
Hermaphrodite	2	49	38	32
Hermaphrodite	2	49	22	18
Hermaphrodite	2	49	34	34
Hermaphrodite	2	49	40	29
Hermaphrodite	2	49	34	29
Hermaphrodite	2	49	25	27
Hermaphrodite	2	49	33	22
Hermaphrodite	2	49	25	26
Hermaphrodite	2	49	35	27
Hermaphrodite	2	49	20	15
Hermaphrodite	2	49	30	24
Hermaphrodite	2	50	34	24
Hermaphrodite	2	50	22	17
Hermaphrodite	2	50	40	33
Hermaphrodite	2	50	35	30
Hermaphrodite	2	50	35	25
Hermaphrodite	2	50	32	25
Hermaphrodite	2	50	30	27
Hermaphrodite	2	50	30	27
Hermaphrodite	2	50	32	26
Hermaphrodite	2	50	17	17
Hermaphrodite	2	50	35	28
Hermaphrodite	2	50	32	26
Hermaphrodite	2	50	32	31
Hermaphrodite	2	50	32	324
Hermaphrodite	2	50	29	24
Hermaphrodite	2	50	27	17
Hermaphrodite	2	50	32	32
Hermaphrodite	2	50	37	27
Hermaphrodite	2	50	34	28
Hermaphrodite	2	50	38	26
Hermaphrodite	2	50	33	25
Hermaphrodite	2	50	34	29
Hermaphrodite	2	50	29	29
Hermaphrodite	2	50	39	31
Hermaphrodite	2	50	26	25
Hermaphrodite	2	50	34	26
Hermaphrodite	2	50	13	13
Hermaphrodite	2	50	33	26
Hermaphrodite	2	50	22	21
Hermaphrodite	2	50	40	30
Hermaphrodite	2	50	28	24
Hermaphrodite	2	50	35	32
Hermaphrodite	2	50	24	14
Hermaphrodite	2	54	43	36.5
Hermaphrodite	2	54	28	23
Hermaphrodite	2	54	23	18
Hermaphrodite	2	54	40	35.5
Hermaphrodite	2	54	25.5	26
Hermaphrodite	2	54	22.5	15.5
Hermaphrodite	2	54	32	26
Hermaphrodite	2	54	39	33.5
Hermaphrodite	2	54	22.5	19
Hermaphrodite	2	54	22	25.5
Hermaphrodite	2	54	38.3	30.5
Hermaphrodite	2	54	34.5	30.5
Hermaphrodite	2	54	22.5	21
Hermaphrodite	2	54	26	18
Hermaphrodite	2	54	24	27
Hermaphrodite	2	57	34.5	30.5
Hermaphrodite	2	57	31	25.5
Hermaphrodite	2	57	31	21.5
Hermaphrodite	2	57	38	32
Hermaphrodite	2	57	24	20
Hermaphrodite	2	57	19	14.5
Hermaphrodite	2	59	34.5	23.5
Hermaphrodite	2	59	29	21.5
Hermaphrodite	2	59	30	26
Hermaphrodite	2	59	34.5	32
Hermaphrodite	2	59	37	23.5
Hermaphrodite	2	59	31.5	26
Hermaphrodite	2	59	30.5	24
Hermaphrodite	2	59	35.5	26
Hermaphrodite	2	59	29	23
Hermaphrodite	2	59	25.5	22
Hermaphrodite	2	59	25.5	24
Hermaphrodite	2	59	27	25
Hermaphrodite	2	59	38	32
Hermaphrodite	2	59	40	31
Hermaphrodite	2	59	31	21
Hermaphrodite	2	59	38	28
Hermaphrodite	2	59	32.5	20.5
Hermaphrodite	2	59	30	26
Hermaphrodite	2	59	32	25
Hermaphrodite	2	59	35	28
Hermaphrodite	2	59	29.5	27
Hermaphrodite	2	59	34	27.5
Hermaphrodite	2	59	27	22.5
Hermaphrodite	2	59	31	24
Hermaphrodite	2	59	33	28
Hermaphrodite	2	59	37	30.5
Hermaphrodite	2	59	27	24.5
Hermaphrodite	2	59	23	21
Hermaphrodite	2	59	38	32
Hermaphrodite	2	59	39	30
Hermaphrodite	2	59	12.5	12
Hermaphrodite	2	59	31	27
Hermaphrodite	2	59	34.5	29
Hermaphrodite	2	59	29.5	28
Hermaphrodite	2	59	26	19.5
Hermaphrodite	2	59	29	26
Hermaphrodite	2	59	26.5	19.5
Hermaphrodite	2	59	33.5	29
Hermaphrodite	2	59	35.5	29
Hermaphrodite	2	59	30	26
Hermaphrodite	2	60	35.5	31.5
Hermaphrodite	2	60	25	18
Hermaphrodite	2	60	25.5	17.5
Hermaphrodite	2	60	35	34
Hermaphrodite	2	60	28.5	22.5
Hermaphrodite	2	60	33	27.5
Hermaphrodite	2	60	20	20.5
Hermaphrodite	2	60	21.5	22
Hermaphrodite	2	60	28.5	19
Hermaphrodite	2	60	35	29.5
Hermaphrodite	2	60	22.5	23.5
Hermaphrodite	2	60	10.5	7
Hermaphrodite	2	62	29.5	22.5
Hermaphrodite	2	62	34.7	24
Hermaphrodite	2	62	35.5	31
Hermaphrodite	2	62	23	18
Hermaphrodite	2	62	32	21
Hermaphrodite	2	62	36	25.5
Hermaphrodite	2	62	32	28
Hermaphrodite	2	62	32	32
Hermaphrodite	2	62	29	22.5
Hermaphrodite	2	62	21	16
Hermaphrodite	2	62	14.5	9
Hermaphrodite	2	62	31.5	26
Hermaphrodite	2	63	26.5	21.5
Hermaphrodite	2	63	28	22
Hermaphrodite	2	63	31	26.5
Hermaphrodite	2	63	34	28
Hermaphrodite	2	63	21.5	16
Hermaphrodite	2	63	27	22
Hermaphrodite	2	63	25	20
Hermaphrodite	2	63	26	24
Hermaphrodite	2	63	41	29
Hermaphrodite	2	63	29	23
Hermaphrodite	2	63	27	24
Hermaphrodite	2	63	35	31
Hermaphrodite	2	63	20	15
Hermaphrodite	2	63	38	33
Hermaphrodite	2	63	36	31
Hermaphrodite	2	63	33	2.9
Hermaphrodite	2	63	34	27
Hermaphrodite	2	63	29	31
Hermaphrodite	2	63	30	22
Hermaphrodite	2	63	26	23
Hermaphrodite	2	65	27	23
Hermaphrodite	2	65	35	27.5
Hermaphrodite	2	65	23.5	19.5
Hermaphrodite	2	65	39	29.5
Hermaphrodite	2	65	25	21.5
Hermaphrodite	2	65	27	21
Hermaphrodite	2	65	18	13.5
Hermaphrodite	2	65	28	22
Hermaphrodite	2	65	34	24
Hermaphrodite	2	65	34.5	21
Hermaphrodite	2	65	25	21.5
Hermaphrodite	2	65	25.5	25.5
Hermaphrodite	2	65	27	23.5
Hermaphrodite	2	65	38.5	25.5
Hermaphrodite	2	65	32	27
Hermaphrodite	2	65	32	26
Hermaphrodite	2	65	34	28
Hermaphrodite	2	65	30	27
Hermaphrodite	2	65	32	27
Hermaphrodite	2	65	26	28
Hermaphrodite	2	65	32	23
Hermaphrodite	2	65	20	22
Hermaphrodite	2	65	32	24.5
Hermaphrodite	2	65	25	20
Hermaphrodite	2	67	32.5	24.5
Hermaphrodite	2	67	39.8	29.5
Hermaphrodite	2	67	24	25.5
Hermaphrodite	2	67	31.3	24.2
Hermaphrodite	2	67	32	28
Hermaphrodite	2	67	37.5	32.5
Hermaphrodite	2	67	20	18
Hermaphrodite	2	67	33	26
Hermaphrodite	2	67	28	27
Hermaphrodite	2	67	32.5	25.5
Hermaphrodite	2	67	30	28
Hermaphrodite	2	67	38	36
Hermaphrodite	2	67	32	29
Hermaphrodite	2	67	36	35.5
Hermaphrodite	2	67	39	28
Hermaphrodite	2	67	26	26.5
Hermaphrodite	2	67	21	18.5
Hermaphrodite	2	67	25.5	23
Hermaphrodite	2	67	34	27.8
Hermaphrodite	2	67	25.5	20
Hermaphrodite	2	67	33	26
Hermaphrodite	2	67	33	31.5
Hermaphrodite	2	67	31.5	25.5
Hermaphrodite	2	67	39	15.5
Hermaphrodite	2	67	28.5	21.5
Hermaphrodite	2	67	38	31
Hermaphrodite	2	67	34	25.5
Hermaphrodite	2	67	37	33
Hermaphrodite	2	67	21.5	16.5
Hermaphrodite	2	67	37	27
Hermaphrodite	2	67	24	19
Hermaphrodite	2	67	28.2	22.5
Hermaphrodite	2	67	16	10.5
Hermaphrodite	2	67	36	28
Hermaphrodite	2	67	37	22
Hermaphrodite	2	67	29	26.5
Hermaphrodite	2	67	22.5	21
Hermaphrodite	2	67	37.5	27
Hermaphrodite	2	67	20.5	15.5
Hermaphrodite	2	67	23.5	22.5
Hermaphrodite	2	67	37	27
Hermaphrodite	2	67	30.5	25.5
Hermaphrodite	2	67	32	29
Hermaphrodite	2	67	28.5	25
Hermaphrodite	2	67	33	30
Hermaphrodite	2	67	17.5	10.5
Hermaphrodite	2	69	30.5	23
Hermaphrodite	2	69	29	24
Hermaphrodite	2	69	30.5	28
Hermaphrodite	2	69	29.5	22
Hermaphrodite	2	69	25.7	20
Hermaphrodite	2	69	29	23.5
Hermaphrodite	2	69	30.5	28.5
Hermaphrodite	2	69	30	24
Hermaphrodite	2	69	32	29
Hermaphrodite	2	69	27	24
Hermaphrodite	2	69	16	14
Hermaphrodite	2	69	19.9	18.5
Hermaphrodite	2	69	33	30
Hermaphrodite	2	69	29.7	23
Hermaphrodite	2	69	22.7	25.8
Hermaphrodite	2	69	35	27
Hermaphrodite	2	69	34	27
Hermaphrodite	2	69	38.1	29.8
Hermaphrodite	2	69	34	28.9
Hermaphrodite	2	69	28	22
Hermaphrodite	2	69	32.5	24
Hermaphrodite	2	69	35.6	23.2
Hermaphrodite	2	69	20	20
Hermaphrodite	2	69	20.3	17.4
Hermaphrodite	2	69	30.3	23
Hermaphrodite	2	69	18	9
Hermaphrodite	2	69	32.7	21.3
Hermaphrodite	2	69	25	19
Hermaphrodite	2	69	34	22.5
Hermaphrodite	2	69	24.5	23.6
Hermaphrodite	2	69	18	15
Hermaphrodite	2	69	31.1	26.9
Hermaphrodite	2	69	20	16
Hermaphrodite	2	69	29	29.8
Hermaphrodite	2	69	37	28
Hermaphrodite	2	69	32	29.1
Hermaphrodite	2	69	35	23
Hermaphrodite	2	69	27	21.5
Hermaphrodite	2	69	39	23.5
Hermaphrodite	2	69	22.2	20.3
Hermaphrodite	2	69	34	28
Hermaphrodite	2	69	37	28
Hermaphrodite	2	69	31.5	25.3
Hermaphrodite	2	69	33	22
Hermaphrodite	2	69	25	22
Hermaphrodite	2	69	31	26
Hermaphrodite	2	69	36	29.5
Hermaphrodite	2	69	26.5	25
Hermaphrodite	2	69	37	22
Hermaphrodite	2	69	27	22
Hermaphrodite	2	69	28.5	26
Hermaphrodite	2	69	29.5	26
Hermaphrodite	2	69	32	28
Hermaphrodite	2	69	22.5	19.5
Hermaphrodite	2	69	40	27.8
Hermaphrodite	2	69	41	27
Hermaphrodite	2	69	19	17
Hermaphrodite	2	69	25.5	27
Hermaphrodite	2	69	21.6	21
Hermaphrodite	2	69	30	26
Hermaphrodite	2	69	24	18
Hermaphrodite	2	69	28	24
Hermaphrodite	2	69	37	34.5
Hermaphrodite	2	69	27.8	25
Hermaphrodite	2	69	27	24
Hermaphrodite	2	69	22	20
Hermaphrodite	2	69	27.5	26
Hermaphrodite	2	69	35.5	26
Hermaphrodite	2	69	26.2	26
Hermaphrodite	2	73	28	21.5
Hermaphrodite	2	73	29	25
Hermaphrodite	2	73	46	27
Hermaphrodite	2	73	37.5	26.5
Hermaphrodite	2	73	42.5	31
Hermaphrodite	2	73	37	25
Hermaphrodite	2	73	29	22.5
Hermaphrodite	2	73	28.5	20
Hermaphrodite	2	73	33	21
Hermaphrodite	2	73	27	21.5
Hermaphrodite	2	73	30	25
Hermaphrodite	2	73	26	15
Hermaphrodite	2	75	30	24
Hermaphrodite	2	75	33.2	24
Hermaphrodite	2	75	34	33.5
Hermaphrodite	2	75	36	34.7
Hermaphrodite	2	75	29	22.5
Hermaphrodite	2	75	29.5	25.5
Hermaphrodite	2	75	49	33
Hermaphrodite	2	75	18.5	15
Hermaphrodite	2	75	42.3	28.3
Hermaphrodite	2	75	38.5	33
Hermaphrodite	2	75	28.7	31.5
Hermaphrodite	2	75	39	29
Hermaphrodite	2	75	44	33
Hermaphrodite	2	75	29.5	26.5
Hermaphrodite	2	75	35	28.5
Hermaphrodite	2	75	22.5	20.5
Hermaphrodite	2	75	26	24.5
Hermaphrodite	2	75	30.5	23
Hermaphrodite	2	75	33	23
Hermaphrodite	2	75	28.7	21.4
Hermaphrodite	2	75	31	28.2
Hermaphrodite	2	75	25	18
Hermaphrodite	2	75	36	22
Hermaphrodite	2	75	31	22.1
Hermaphrodite	2	75	32	27.6
Hermaphrodite	2	75	31.5	26
Hermaphrodite	2	75	25	20
Hermaphrodite	2	75	35.5	30.7
Hermaphrodite	2	75	36	23.5
Hermaphrodite	2	75	35	29.5
Hermaphrodite	2	75	45	35
Hermaphrodite	2	75	26.6	23.9
Hermaphrodite	2	75	25.7	19.3
Hermaphrodite	2	75	35	30
Hermaphrodite	2	75	32	20.3
Hermaphrodite	2	75	38	31.3
Hermaphrodite	2	75	24	21.5
Hermaphrodite	2	75	38.5	29.3
Hermaphrodite	2	75	24.5	20
Hermaphrodite	2	75	36	19.5
Hermaphrodite	2	75	25.7	22
Hermaphrodite	2	75	29	26
Hermaphrodite	2	75	19	11.5
Hermaphrodite	2	76	23.2	18.3
Hermaphrodite	2	76	32.7	27.2
Hermaphrodite	2	76	26	25.2
Hermaphrodite	2	76	28	25.3
Hermaphrodite	2	76	31.7	29.3
Hermaphrodite	2	76	28.7	35.5
Hermaphrodite	2	76	29	31.5
Hermaphrodite	2	76	36	30
Hermaphrodite	2	76	42	35
Hermaphrodite	2	76	35	29.3
Hermaphrodite	2	76	36.2	24.4
Hermaphrodite	2	76	29	20.5
Hermaphrodite	2	76	25	16.3
Hermaphrodite	2	76	35.5	24
Hermaphrodite	2	76	32	23.7
Hermaphrodite	2	76	28.7	23.3
Hermaphrodite	2	76	14	12
Hermaphrodite	2	76	20	13.5
Hermaphrodite	2	76	23	23.8
Hermaphrodite	2	76	28.2	21
Hermaphrodite	2	76	31	25
Hermaphrodite	2	76	21.5	19
Hermaphrodite	2	76	28	23
Hermaphrodite	2	76	19.8	16.4
Hermaphrodite	2	76	26	24
Hermaphrodite	2	76	19	16
Hermaphrodite	2	76	38.4	20
Hermaphrodite	2	76	28	20.5
Hermaphrodite	2	76	28	21.5
Hermaphrodite	2	76	10.2	11
Hermaphrodite	2	76	31.3	22.7
Hermaphrodite	2	76	32	24
Hermaphrodite	2	76	34	29
Hermaphrodite	2	76	22.5	16.5
Hermaphrodite	2	76	25	22
Hermaphrodite	2	76	24.5	20
Hermaphrodite	2	76	13	13.7
Hermaphrodite	2	76	26	23.5
Hermaphrodite	2	76	27	24
Hermaphrodite	2	76	28.5	21
Hermaphrodite	2	76	38.5	19.3
Hermaphrodite	2	76	27.5	17.5
Hermaphrodite	2	76	12	5.5
Hermaphrodite	2	76	38	20
Hermaphrodite	2	76	29.8	24
Hermaphrodite	2	76	30	26.3
Hermaphrodite	2	76	27	23.8
Hermaphrodite	2	77	48.5	38
Hermaphrodite	2	77	30.6	29.5
Hermaphrodite	2	77	37.5	32
Hermaphrodite	2	77	32.5	24.5
Hermaphrodite	2	77	31.5	24.5
Hermaphrodite	2	77	26.5	20
Hermaphrodite	2	78	26	23
Hermaphrodite	2	78	24.5	22.3
Hermaphrodite	2	78	33.3	28.2
Hermaphrodite	2	78	24	21.5
Hermaphrodite	2	78	19.5	20
Hermaphrodite	2	78	28.5	27
Hermaphrodite	2	78	23.5	21.4
Hermaphrodite	2	78	21	20
Hermaphrodite	2	78	35	31.5
Hermaphrodite	2	78	28	22
Hermaphrodite	2	78	30.5	28
Hermaphrodite	2	80	41	32
Hermaphrodite	2	80	32	24
Hermaphrodite	2	80	39.2	22.5
Hermaphrodite	2	80	30	26.5
Hermaphrodite	2	80	30	29.3
Hermaphrodite	2	80	36	29.8
Hermaphrodite	2	80	28.5	23.5
Hermaphrodite	2	80	22.5	20
Hermaphrodite	2	80	25	19
Hermaphrodite	2	80	34	26
Hermaphrodite	2	80	23	21
Hermaphrodite	2	80	36.5	26.5
Hermaphrodite	2	80	29.4	28.2
Hermaphrodite	2	80	27.6	23.5
Hermaphrodite	2	80	17.5	15.5
Hermaphrodite	2	80	30	23
Hermaphrodite	2	80	24.5	18
Hermaphrodite	2	80	35.8	31.5
Hermaphrodite	2	80	29	24.5
Hermaphrodite	2	81	27.5	22.5
Hermaphrodite	2	81	36	30
Hermaphrodite	2	81	21	23
Hermaphrodite	2	81	34	27
Hermaphrodite	2	81	33.4	25
Hermaphrodite	2	81	32.5	26.5
Hermaphrodite	2	81	16	11
Hermaphrodite	2	81	26	22.2
Hermaphrodite	2	82	35	31.5
Hermaphrodite	2	82	31.4	26
Hermaphrodite	2	82	34	29.5
Hermaphrodite	2	82	36	28.5
Hermaphrodite	2	82	31.4	25.5
Hermaphrodite	2	82	38.5	33
Hermaphrodite	2	82	33.5	28
Hermaphrodite	2	82	37.7	33
Hermaphrodite	2	82	46.2	33
Hermaphrodite	2	82	18.5	15.5
Hermaphrodite	2	82	36.3	32
Hermaphrodite	2	82	35.5	25.5
Hermaphrodite	2	82	38.6	39.1
Hermaphrodite	2	82	37.5	29
Hermaphrodite	2	82	38	33.5
Hermaphrodite	2	82	42.5	37
Hermaphrodite	2	82	37	38
Hermaphrodite	2	82	40.5	34
Hermaphrodite	2	83	32	26
Hermaphrodite	2	83	34.7	28
Hermaphrodite	2	83	33.5	31.7
Hermaphrodite	2	83	40	29.5
Hermaphrodite	2	83	26.5	21.5
Hermaphrodite	2	83	31.7	28.6
Hermaphrodite	2	83	32.2	27.3
Hermaphrodite	2	83	41.5	34
Hermaphrodite	2	83	35	27.7
Hermaphrodite	2	83	30.5	26
Hermaphrodite	2	83	40.5	29.5
Hermaphrodite	2	83	36	34
Hermaphrodite	2	83	38	31
Hermaphrodite	2	83	40	31
Hermaphrodite	2	83	36	29
Hermaphrodite	2	83	45.2	29.8
Hermaphrodite	2	83	27.5	26
Hermaphrodite	2	86	38.5	31.5
Hermaphrodite	2	86	23	20.6
Hermaphrodite	2	86	32.5	28.5
Hermaphrodite	2	86	39	32
Hermaphrodite	2	86	27	31.3
Hermaphrodite	2	86	42	36.2
Hermaphrodite	2	86	34	29
Hermaphrodite	2	86	35	30
Hermaphrodite	2	86	16	11.5
Hermaphrodite	2	86	42	37
Hermaphrodite	2	86	33.5	25.5
Hermaphrodite	2	86	29.5	24
Hermaphrodite	2	86	26	26
Hermaphrodite	2	86	29.5	25
Hermaphrodite	2	86	35	24.5
Hermaphrodite	2	86	31	27
Hermaphrodite	2	87	34	22.5
Hermaphrodite	2	87	30.5	26.3
Hermaphrodite	2	87	37	31
Hermaphrodite	2	87	37.4	30
Hermaphrodite	2	87	36	26.5
Hermaphrodite	2	87	18.2	16.7
Hermaphrodite	2	87	33	28.5
Hermaphrodite	2	87	25.5	20.5
Hermaphrodite	2	87	37	24.8
Hermaphrodite	2	87	33.5	24
Hermaphrodite	2	87	31.4	24
Hermaphrodite	2	87	35	33
Hermaphrodite	2	87	23	21.5
Hermaphrodite	2	87	29	22
Hermaphrodite	2	87	32	30
Hermaphrodite	2	87	17.6	13
Hermaphrodite	2	87	25	20
Hermaphrodite	2	87	29.5	30
Hermaphrodite	2	87	32.5	27
Hermaphrodite	2	87	27	24.5
Hermaphrodite	2	87	26.4	22.5
Hermaphrodite	2	87	28.5	20.4
Hermaphrodite	2	88	27	17
Hermaphrodite	2	88	32	21.5
Hermaphrodite	2	88	39	30
Hermaphrodite	2	88	25.5	30.5
Hermaphrodite	2	88	40	28.5
Hermaphrodite	2	88	33	27
Hermaphrodite	2	88	32	21.5
Hermaphrodite	2	88	29.9	24.5
Hermaphrodite	2	88	34	31
Hermaphrodite	2	88	33	25.7
Hermaphrodite	2	88	25.6	20.4
Hermaphrodite	2	88	35	28.5
Hermaphrodite	2	88	43.8	34.2
Hermaphrodite	2	88	34.2	30
Hermaphrodite	2	88	24	16
Hermaphrodite	2	88	26.8	21
Hermaphrodite	2	88	32	21
Hermaphrodite	2	88	28	25
Hermaphrodite	2	88	32.2	34
Hermaphrodite	2	88	24.3	28
Hermaphrodite	2	88	25	19.5
Hermaphrodite	2	88	33.3	25
Hermaphrodite	2	88	19	14
Hermaphrodite	2	88	22.3	18
Hermaphrodite	2	88	35	27.5
Hermaphrodite	2	88	25	23
Hermaphrodite	2	88	36.3	25.3
Hermaphrodite	2	88	37.5	27
Hermaphrodite	2	88	29.5	24
Hermaphrodite	2	88	26.3	26.5
Hermaphrodite	2	88	33.5	25
Hermaphrodite	2	88	33.4	31.2
Hermaphrodite	2	88	36	32
Hermaphrodite	2	88	32.2	25.3
Hermaphrodite	2	88	38	26
Hermaphrodite	2	90	35.5	32.5
Hermaphrodite	2	90	34.5	29.7
Hermaphrodite	2	90	24.8	22
Hermaphrodite	2	90	23	17.3
Hermaphrodite	2	90	25	20.7
Hermaphrodite	2	90	32.5	26.5
Hermaphrodite	2	90	24	23
Hermaphrodite	2	90	24.3	24.3
Hermaphrodite	2	90	39.1	30.7
Hermaphrodite	2	90	35.5	28
Hermaphrodite	2	91	43	31
Hermaphrodite	2	91	40	36.2
Hermaphrodite	2	91	26	21.5
Hermaphrodite	2	91	25.5	23.4
Hermaphrodite	2	91	37	29
Hermaphrodite	2	92	30	26
Hermaphrodite	2	92	17.6	12.9
Hermaphrodite	2	92	19.4	14.3
Hermaphrodite	2	92	35.7	31
Hermaphrodite	2	92	34.5	2.5
Hermaphrodite	2	92	38	30
Hermaphrodite	2	92	31.5	25.5
Hermaphrodite	2	92	38	31.4
Hermaphrodite	2	92	27	24.5
Hermaphrodite	2	92	29.8	24.1
Hermaphrodite	2	92	39	31
Hermaphrodite	2	92	24.6	18.5
Hermaphrodite	2	92	34.7	28.6
Hermaphrodite	2	92	11.3	7.8
Hermaphrodite	2	92	33	27.5
Hermaphrodite	2	92	30	26
Hermaphrodite	2	92	27.7	23
Hermaphrodite	2	92	32	28
Hermaphrodite	2	92	30.8	14.6
Hermaphrodite	2	92	42	32
Hermaphrodite	2	92	34	28
Hermaphrodite	2	92	40	39
Hermaphrodite	2	92	31	22
Hermaphrodite	2	92	27	19
Hermaphrodite	2	92	29	20
Hermaphrodite	2	92	26	20.7
Hermaphrodite	2	92	35	27
Hermaphrodite	2	92	29.8	25.6
Hermaphrodite	2	92	44.8	33.1
Hermaphrodite	2	92	35	29
Hermaphrodite	2	92	31.2	22.6
Hermaphrodite	2	92	24.8	22.5
Hermaphrodite	2	92	34	26
Hermaphrodite	2	92	31.5	26
Hermaphrodite	2	92	30.6	26.5
Hermaphrodite	2	92	36	26
Hermaphrodite	2	92	35.5	19.1
Hermaphrodite	2	92	30	27.5
Hermaphrodite	2	92	24	21.2
Hermaphrodite	2	92	42.5	31
Hermaphrodite	2	92	44	29.6
Hermaphrodite	2	92	38.5	30
Hermaphrodite	2	92	40	33
Hermaphrodite	2	92	33.1	27.3
Hermaphrodite	2	92	28	20
Hermaphrodite	2	92	28.7	23.5
Hermaphrodite	2	92	21	19
Hermaphrodite	2	92	26.3	20.7
Hermaphrodite	2	92	36	28
Hermaphrodite	2	92	37.9	29.1
Hermaphrodite	2	92	35.8	27
Hermaphrodite	2	92	14	10.6
Hermaphrodite	2	96	40	30.8
Hermaphrodite	2	96	30	26.5
Hermaphrodite	2	96	29	22
Hermaphrodite	2	96	19	15
Hermaphrodite	2	96	32	25.2
Hermaphrodite	2	96	31	27
Hermaphrodite	2	96	23	19.4
Hermaphrodite	2	96	20	20
Hermaphrodite	2	96	40.3	31.2
Hermaphrodite	2	96	32.2	28
Hermaphrodite	2	96	39.5	33
Hermaphrodite	2	96	40	32
Hermaphrodite	2	96	23.7	22.9
Hermaphrodite	2	96	33	28
Hermaphrodite	2	96	35.6	26.3
Hermaphrodite	2	96	23	18.5
Hermaphrodite	2	96	31	26
Hermaphrodite	2	96	21	19
Hermaphrodite	2	96	30	22.8
Hermaphrodite	2	96	20.2	19.5
Hermaphrodite	2	96	36.1	27.6
Hermaphrodite	2	96	31.7	23
Hermaphrodite	2	96	35.9	26
Hermaphrodite	2	97	33	9
Hermaphrodite	2	97	36	28.2
Hermaphrodite	2	97	39	35
Hermaphrodite	2	97	34.5	28
Hermaphrodite	2	97	32.3	27.7
Hermaphrodite	2	97	30.4	23.5
Hermaphrodite	2	97	35	28
Hermaphrodite	2	97	38	29.2
Hermaphrodite	2	97	34.9	30.3
Hermaphrodite	2	97	23	19
Hermaphrodite	2	97	37.5	29.8
Hermaphrodite	2	97	34.5	28
Hermaphrodite	2	98	36	30.5
Hermaphrodite	2	98	31.6	20.3
Hermaphrodite	2	98	31	22
Hermaphrodite	2	98	29	27
Hermaphrodite	2	98	28	23
Hermaphrodite	2	98	34	28
Hermaphrodite	2	98	30	22.4
Hermaphrodite	2	98	31	24.5
Hermaphrodite	2	98	20	17
Hermaphrodite	2	98	40.3	17.2
Hermaphrodite	2	98	32	22
Hermaphrodite	2	98	26.6	24.5
Hermaphrodite	2	98	31.1	26
Hermaphrodite	2	98	24	21.9
Hermaphrodite	2	98	28.7	24.3
Hermaphrodite	2	98	32	26
Hermaphrodite	2	98	35	30.4
Hermaphrodite	2	98	29	32
Hermaphrodite	2	98	31.1	23.2
Hermaphrodite	2	98	44.3	31
Hermaphrodite	2	98	20.2	26
Hermaphrodite	2	98	41	30
Hermaphrodite	2	98	20	19
Hermaphrodite	2	98	33	43
Hermaphrodite	2	98	32	30
Hermaphrodite	2	98	40	35
Hermaphrodite	2	98	38.7	27.5
Hermaphrodite	2	98	35.2	27.1
Hermaphrodite	2	98	32	28.5
Hermaphrodite	2	98	26.7	21.9
Hermaphrodite	2	98	33	26
Hermaphrodite	2	98	36.3	27.3
Hermaphrodite	2	98	33	28
Hermaphrodite	2	99	39	32
Hermaphrodite	2	99	44	30.2
Hermaphrodite	2	99	26.3	23.5
Hermaphrodite	2	99	15.2	11.1
Hermaphrodite	2	100	35	26.5
Hermaphrodite	2	100	30	27
Hermaphrodite	2	100	26.8	24.7
Hermaphrodite	2	100	33	23
Hermaphrodite	2	100	25	22
Hermaphrodite	2	100	29	27
Hermaphrodite	2	100	35.4	33.5
Hermaphrodite	2	100	27	19
Hermaphrodite	2	100	32	26.4
Hermaphrodite	2	100	23	22
Hermaphrodite	2	100	22	19.5
Hermaphrodite	2	100	34	30
Hermaphrodite	2	100	37	30
Hermaphrodite	2	100	29	29.5
Hermaphrodite	2	100	31	23
Hermaphrodite	2	100	34	29.5
Hermaphrodite	2	100	34	30
Hermaphrodite	2	100	34	30
Hermaphrodite	2	100	43.2	31
Hermaphrodite	2	100	42	42.5
Hermaphrodite	2	100	28.5	18
Hermaphrodite	2	100	27.3	30
Hermaphrodite	2	100	31.5	28
Hermaphrodite	2	100	33.5	30
Hermaphrodite	2	100	45.3	34
Hermaphrodite	2	100	22	20
Hermaphrodite	2	100	32.2	25.1
Hermaphrodite	2	100	36	27.8
Hermaphrodite	2	100	33.4	29.3
Hermaphrodite	2	100	31.7	27
Hermaphrodite	2	100	44	47
Hermaphrodite	2	100	30.2	26.4
Hermaphrodite	2	100	25	25
Hermaphrodite	2	100	20	19
Hermaphrodite	2	100	21	15
Hermaphrodite	2	100	38	32
Hermaphrodite	2	100	34	30
Hermaphrodite	2	103	42	31.5
Hermaphrodite	2	103	36.3	30.2
Hermaphrodite	2	103	22	23
Hermaphrodite	2	103	32.3	24
Hermaphrodite	2	103	35	31
Hermaphrodite	2	103	35	27.3
Hermaphrodite	2	103	35	27
Hermaphrodite	2	103	20	18.5
Hermaphrodite	2	103	29	22.5
Hermaphrodite	2	103	30	29
Hermaphrodite	2	103	35	29
Hermaphrodite	2	103	45	35
Hermaphrodite	2	103	25.5	24.5
Hermaphrodite	2	103	29	24.3
Hermaphrodite	2	103	23	20
Hermaphrodite	2	103	27.5	21.7
Hermaphrodite	2	103	23	19.1
Hermaphrodite	2	103	36.1	30.7
Hermaphrodite	2	103	42	28
Hermaphrodite	2	103	47	30
Hermaphrodite	2	103	41.4	28.2
Hermaphrodite	2	103	26.4	16
Hermaphrodite	2	103	33.3	27.4

## Sheet: ReadMe
Linear measures of the first-level cladodes.
Variable "plant" was nested in the variable "sex". Variable "plant": random factor
Cladodes: repetitions
