# Supplementary material for: Chemical and Physical Defense Traits in Two Sexual Forms of Opuntia robusta in Central Eastern Mexico
Source: PLoS One. 2014 Mar 5;9(3):e89535. doi: 10.1371/journal.pone.0089535 (PMC3943789; doi:10.1371/journal.pone.0089535)
Supplement: Table S5 — Average spine physical traits per plant. (XLSX) [file pone.0089535.s006.xlsx]

## Sheet: AverageSpineNrPerPlant
Sex	Sex code	Plant code in field	Average spine nr per areola per cladode per plant	Average spine nr per cladode per plant	Average spine length [mm]
female	1	2	14.04	117	27.934
female	1	13	10.52	87.6667	25.951
female	1	27	7.40741	66.6667	25.025
female	1	38	8.07407	70.3333	23.085
female	1	51	2.42308	21	23.492
female	1	58	10.45	69.6667	28.689
female	1	61	4	32	30.229
female	1	64	10.5652	81	26.136
female	1	70	7	56	31.607
female	1	74	12.2174	93.6667	25.157
female	1	84	9.95833	79.6667	28.067
female	1	85	8.05	53.6667	25.919
female	1	89	11.7	78	23.662
female	1	93	7.45455	54.6667	23.067
female	1	95	8	69.3333	27.24
female	1	101	10.6667	85.3333	27.336
female	1	104	6.4	64	22.266
hermaphrodite	2	10	5.7037	51.3333	20.727
hermaphrodite	2	12	12.5926	113.333	25.824
hermaphrodite	2	14	9.08	75.6667	25.934
hermaphrodite	2	15	8.72	72.6667	24.037
hermaphrodite	2	16	16.3333	185	27.312
hermaphrodite	2	18	8.62162	106.333	29.382
hermaphrodite	2	19	9.76923	127	26.937
hermaphrodite	2	20	14.5833	116.667	24.451
hermaphrodite	2	22	7.6	63.3333	26.589
hermaphrodite	2	23	8.51613	114.667	19.956
hermaphrodite	2	24	10.64	88.6667	25.917
hermaphrodite	2	25	9.7037	87.3333	24.767
hermaphrodite	2	26	10.7692	93.3333	27.975
hermaphrodite	2	28	9.88462	85.6667	24.471
hermaphrodite	2	30	12.76	106.333	26.072
hermaphrodite	2	34	9.45833	75.6667	26.599
hermaphrodite	2	36	7.79167	62.3333	23.406
hermaphrodite	2	37	11.3478	87	26.778
hermaphrodite	2	39	12.2609	94	27.833
hermaphrodite	2	40	14.4091	105.667	25.798
hermaphrodite	2	41	11.3913	87.3333	26.679
hermaphrodite	2	42	9.16667	73.3333	25.609
hermaphrodite	2	44	9.56	79.6667	26.531
hermaphrodite	2	45	10.8333	86.6667	27.919
hermaphrodite	2	46	9.17391	70.3333	28.114
hermaphrodite	2	47	11.0455	81	25.481
hermaphrodite	2	48	16.1739	124	25.47
hermaphrodite	2	49	11.8696	92.6667	25.158
hermaphrodite	2	50	12	84	26.663
hermaphrodite	2	54	21.1579	134	24.644
hermaphrodite	2	57	9	60	24.883
hermaphrodite	2	59	8.36	69.6667	25.823
hermaphrodite	2	60	14.6818	107.667	26.226
hermaphrodite	2	62	10.2273	75	26.751
hermaphrodite	2	63	9.04545	66.3333	26.827
hermaphrodite	2	65	9.42857	66	26.283
hermaphrodite	2	67	12.9524	90.6667	27.551
hermaphrodite	2	69	7.41667	59.3333	23.781
hermaphrodite	2	73	8.13043	62.3333	21.679
hermaphrodite	2	75	11.6364	85.3333	26.652
hermaphrodite	2	76	2.76	23	24.478
hermaphrodite	2	77	12.4545	91.3333	24.953
hermaphrodite	2	78	10.5455	77.3333	26.487
hermaphrodite	2	80	12.6818	92.6667	26.719
hermaphrodite	2	81	8.8	58.6667	23.659
hermaphrodite	2	82	13.9091	102	27.278
hermaphrodite	2	83	11.6364	85.3333	26.676
hermaphrodite	2	86	11.55	77	24.935
hermaphrodite	2	87	8.21739	63	23.587
hermaphrodite	2	88	11.5238	80.6667	24.711
hermaphrodite	2	90	11.1	74	24.946
hermaphrodite	2	91	7.72727	56.6667	27.394
hermaphrodite	2	92	14.7083	117.667	23.55
hermaphrodite	2	96	9	72	26.551
hermaphrodite	2	97	16.2	108	27.478
hermaphrodite	2	98	14.0455	103	29.964
hermaphrodite	2	99	8.04545	57.6667	27.775
hermaphrodite	2	100	6.68182	49	18.755
hermaphrodite	2	103	14.2	94.6667	25.486

## Sheet: ReadMe
Average no of spines per areola, per cladode and per plant.
Plants were repetition in the analysis
The column E is the total number of spines counted on the cross traced on the cladode (not used in the analysis)
