# Supplementary material for: Chemical and Physical Defense Traits in Two Sexual Forms of Opuntia robusta in Central Eastern Mexico
Source: PLoS One. 2014 Mar 5;9(3):e89535. doi: 10.1371/journal.pone.0089535 (PMC3943789; doi:10.1371/journal.pone.0089535)
Supplement: Table S8 — Spine moisture content. (XLSX) [file pone.0089535.s009.xlsx]

## Sheet: SpineMoisture
Sex	Sex code	Plant code in field	Spine code within a plant	Spine Length [mm]	sqrt(Spine length)	Spine fresh biomass [mg]	sqrt(Fresh spine biomass)	Spine dry biomass [mg]	Fresh - dry spine biomass	Moisture as a fraction of fresh biomass	sqrt(Moisture as a fraction of fresh biomass)
Female	1	2	5	26	5.09902	15.7	3.96232	14.9	0.8	0.0509554	0.225733
Female	1	2	13	28	5.2915	11.3	3.36155	10.9	0.4	0.0353982	0.188144
Female	1	2	23	28	5.2915	12.1	3.47851	10.9	1.2	0.0991736	0.314918
Female	1	2	8	31	5.56776	12.1	3.47851	11.7	0.4	0.0330579	0.181818
Female	1	2	18	31	5.56776	15.6	3.94968	14.5	1.1	0.0705128	0.265543
Female	1	2	22	31	5.56776	22.7	4.76445	19.8	2.9	0.127753	0.357426
Female	1	2	17	32	5.65685	19.3	4.39318	17.7	1.6	0.0829016	0.287926
Female	1	2	10	34	5.83095	11	3.31662	10.1	0.9	0.0818182	0.286039
Female	1	2	21	34	5.83095	21.8	4.66905	19.7	2.1	0.0963303	0.310371
Female	1	2	24	35	5.91608	24.2	4.91935	22.2	2	0.0826446	0.28748
Female	1	2	9	36	6	18.2	4.26615	17.1	1.1	0.0604396	0.245845
Female	1	2	19	36	6	23.3	4.82701	21.7	1.6	0.0686695	0.262049
Female	1	2	3	37	6.08276	19.9	4.46094	18.7	1.2	0.0603015	0.245564
Female	1	2	4	37	6.08276	25	5	23.1	1.9	0.076	0.275681
Female	1	2	6	38	6.16441	18.5	4.30116	17.1	1.4	0.0756757	0.275092
Female	1	2	12	40	6.32456	24	4.89898	23	1	0.0416667	0.204124
Female	1	2	14	40	6.32456	27.4	5.2345	25.5	1.9	0.0693431	0.263331
Female	1	2	7	41	6.40312	31	5.56776	28.6	2.4	0.0774194	0.278243
Female	1	2	20	41	6.40312	25.3	5.02991	23.4	1.9	0.0750988	0.274042
Female	1	2	2	43	6.55744	30.4	5.51362	28.6	1.8	0.0592105	0.243332
Female	1	2	11	43	6.55744	34.3	5.85662	32.1	2.2	0.0641399	0.253259
Female	1	2	15	43	6.55744	39.4	6.27694	36.6	2.8	0.071066	0.266582
Female	1	2	16	44	6.63325	35.9	5.99166	33.6	2.3	0.0640669	0.253114
Female	1	2	1	46	6.78233	32.2	5.6745	30.4	1.8	0.0559006	0.236433
Female	1	2	25	48	6.9282	38.1	6.17252	35.5	2.6	0.0682415	0.261231
Female	1	13	24	20	4.47214	10.2	3.19374	7.8	2.4	0.235294	0.485071
Female	1	13	8	24	4.89898	20.2	4.49444	14	6.2	0.306931	0.554013
Female	1	13	25	28	5.2915	15.3	3.91152	12.3	3	0.196078	0.442807
Female	1	13	21	29	5.38516	27	5.19615	25.2	1.8	0.0666667	0.258199
Female	1	13	9	30	5.47723	20.1	4.4833	15.6	4.5	0.223881	0.47316
Female	1	13	4	32	5.65685	33.1	5.75326	30.7	2.4	0.0725076	0.269272
Female	1	13	7	32	5.65685	17.3	4.15933	15.5	1.8	0.104046	0.322562
Female	1	13	17	32	5.65685	14	3.74166	13.2	0.8	0.0571429	0.239046
Female	1	13	10	34	5.83095	18.8	4.3359	17.4	1.4	0.0744681	0.272888
Female	1	13	19	34	5.83095	13.8	3.71484	12.8	1	0.0724638	0.269191
Female	1	13	1	35	5.91608	27	5.19615	25.3	1.7	0.062963	0.250924
Female	1	13	15	35	5.91608	27	5.19615	24.8	2.2	0.0814815	0.28545
Female	1	13	22	35	5.91608	22.3	4.72229	20.6	1.7	0.0762332	0.276104
Female	1	13	6	36	6	25.1	5.00999	23.5	1.6	0.063745	0.252478
Female	1	13	18	37	6.08276	30.4	5.51362	28	2.4	0.0789474	0.280976
Female	1	13	5	38	6.16441	26.2	5.11859	24.4	1.8	0.0687023	0.262111
Female	1	13	14	38	6.16441	26.3	5.12835	20.6	5.7	0.21673	0.465543
Female	1	13	23	38	6.16441	22.1	4.70106	21.2	0.9	0.040724	0.201802
Female	1	13	12	39	6.245	31.3	5.59464	22.4	8.9	0.284345	0.53324
Female	1	13	20	39	6.245	33.6	5.79655	31.2	2.4	0.0714286	0.267261
Female	1	13	13	40	6.32456	42.9	6.54981	29.7	13.2	0.307692	0.5547
Female	1	13	11	41	6.40312	38.4	6.19677	35.8	2.6	0.0677083	0.260208
Female	1	13	16	41	6.40312	37.5	6.12372	29.3	8.2	0.218667	0.467618
Female	1	13	2	42	6.48074	39.9	6.31664	37	2.9	0.0726817	0.269595
Female	1	13	3	44	6.63325	34	5.83095	28.6	5.4	0.158824	0.398527
Female	1	27	17	23	4.79583	12.1	3.47851	11.5	0.6	0.0495868	0.222681
Female	1	27	21	28	5.2915	11.8	3.43511	10.2	1.6	0.135593	0.36823
Female	1	27	4	29	5.38516	13.6	3.68782	12.6	1	0.0735294	0.271163
Female	1	27	13	29	5.38516	9.9	3.14643	9.2	0.7	0.0707071	0.265908
Female	1	27	10	31	5.56776	31.7	5.63028	28.7	3	0.0946372	0.307632
Female	1	27	24	32	5.65685	31.7	5.63028	29.7	2	0.0630915	0.25118
Female	1	27	25	32	5.65685	16.6	4.07431	15.3	1.3	0.0783133	0.279845
Female	1	27	16	33	5.74456	19.3	4.39318	17.6	1.7	0.0880829	0.296788
Female	1	27	23	34	5.83095	14.6	3.82099	14	0.6	0.0410959	0.202721
Female	1	27	15	36	6	20.7	4.54973	19	1.7	0.0821256	0.286576
Female	1	27	7	38	6.16441	21.1	4.59347	18.9	2.2	0.104265	0.322902
Female	1	27	5	39	6.245	29.4	5.42218	26.2	3.2	0.108844	0.329914
Female	1	27	11	39	6.245	26.9	5.18652	25	1.9	0.070632	0.265767
Female	1	27	12	39	6.245	25	5	23.5	1.5	0.06	0.244949
Female	1	27	19	39	6.245	25.5	5.04975	22.4	3.1	0.121569	0.348667
Female	1	27	22	40	6.32456	22.8	4.77493	20.8	2	0.0877193	0.296174
Female	1	27	6	41	6.40312	31.8	5.63915	28.7	3.1	0.0974843	0.312225
Female	1	27	8	41	6.40312	30.1	5.48635	26.8	3.3	0.109635	0.331111
Female	1	27	20	41	6.40312	27.2	5.21536	25.1	2.1	0.0772059	0.277859
Female	1	27	18	42	6.48074	31.6	5.62139	28.7	2.9	0.0917722	0.302939
Female	1	27	2	43	6.55744	32.6	5.70964	29.4	3.2	0.0981595	0.313304
Female	1	27	9	44	6.63325	37.6	6.13188	34.9	2.7	0.0718085	0.267971
Female	1	27	14	46	6.78233	34.3	5.85662	31.9	2.4	0.0699708	0.26452
Female	1	27	3	49	7	46.4	6.81175	42.2	4.2	0.0905172	0.300861
Female	1	27	1	52	7.2111	49.9	7.06399	44.8	5.1	0.102204	0.319694
Female	1	38	23	24	4.89898	13	3.60555	11.7	1.3	0.1	0.316228
Female	1	38	25	26	5.09902	15.2	3.89872	13.8	1.4	0.0921053	0.303488
Female	1	38	2	27	5.19615	13.3	3.64692	11.6	1.7	0.12782	0.357519
Female	1	38	24	27	5.19615	10.6	3.25576	9.4	1.2	0.113208	0.336463
Female	1	38	19	28	5.2915	14	3.74166	12.6	1.4	0.1	0.316228
Female	1	38	21	29	5.38516	16.7	4.08656	14	2.7	0.161677	0.40209
Female	1	38	11	32	5.65685	17.1	4.13521	14.1	3	0.175439	0.418854
Female	1	38	18	32	5.65685	17.8	4.219	15.2	2.6	0.146067	0.382188
Female	1	38	20	32	5.65685	17	4.12311	15.4	1.6	0.0941176	0.306786
Female	1	38	15	34	5.83095	25.9	5.0892	21.5	4.4	0.169884	0.41217
Female	1	38	10	35	5.91608	26.4	5.13809	22.1	4.3	0.162879	0.403582
Female	1	38	13	35	5.91608	24.8	4.97996	20.6	4.2	0.169355	0.411527
Female	1	38	22	35	5.91608	22.8	4.77493	19.2	3.6	0.157895	0.39736
Female	1	38	6	37	6.08276	28.2	5.31037	23.9	4.3	0.152482	0.39049
Female	1	38	17	37	6.08276	31.9	5.64801	27	4.9	0.153605	0.391925
Female	1	38	3	38	6.16441	27.5	5.24404	23.3	4.2	0.152727	0.390803
Female	1	38	5	38	6.16441	33.4	5.77927	28.9	4.5	0.134731	0.367057
Female	1	38	14	38	6.16441	24	4.89898	22	2	0.0833333	0.288675
Female	1	38	16	38	6.16441	26.6	5.15752	22.6	4	0.150376	0.387783
Female	1	38	4	39	6.245	34.7	5.89067	29.5	5.2	0.149856	0.387112
Female	1	38	8	39	6.245	29.8	5.45894	25.3	4.5	0.151007	0.388596
Female	1	38	7	41	6.40312	38.1	6.17252	32	6.1	0.160105	0.400131
Female	1	38	9	43	6.55744	41.8	6.46529	34.3	7.5	0.179426	0.423587
Female	1	38	12	43	6.55744	42.6	6.52687	36.4	6.2	0.14554	0.381497
Female	1	38	1	45	6.7082	41.5	6.44205	35.5	6	0.144578	0.380235
Female	1	51	24	29	5.38516	13.7	3.70135	12.7	1	0.0729927	0.270172
Female	1	51	20	31	5.56776	19.3	4.39318	17.5	1.8	0.0932642	0.305392
Female	1	51	21	31	5.56776	11.9	3.44964	11.4	0.5	0.0420168	0.20498
Female	1	51	2	34	5.83095	21.9	4.67974	19.7	2.2	0.100457	0.316949
Female	1	51	23	34	5.83095	19.3	4.39318	18.1	1.2	0.0621762	0.249351
Female	1	51	25	34	5.83095	18.1	4.25441	16.2	1.9	0.104972	0.323994
Female	1	51	10	35	5.91608	18.2	4.26615	16.9	1.3	0.0714286	0.267261
Female	1	51	1	36	6	17.4	4.17133	15.8	1.6	0.091954	0.303239
Female	1	51	11	36	6	20	4.47214	18.7	1.3	0.065	0.254951
Female	1	51	8	37	6.08276	14.5	3.80789	13.5	1	0.0689655	0.262613
Female	1	51	16	37	6.08276	27.1	5.20577	25.4	1.7	0.0627306	0.250461
Female	1	51	18	37	6.08276	18.1	4.25441	16.8	1.3	0.0718232	0.267999
Female	1	51	22	37	6.08276	14.3	3.78153	13.4	0.9	0.0629371	0.250873
Female	1	51	15	38	6.16441	17	4.12311	15.5	1.5	0.0882353	0.297044
Female	1	51	3	39	6.245	22.7	4.76445	20.4	2.3	0.101322	0.318311
Female	1	51	19	39	6.245	20.9	4.57165	18.8	2.1	0.100478	0.316983
Female	1	51	5	40	6.32456	19.3	4.39318	17.6	1.7	0.0880829	0.296788
Female	1	51	12	40	6.32456	18.3	4.27785	16.7	1.6	0.0874317	0.295689
Female	1	51	14	40	6.32456	20.2	4.49444	18.3	1.9	0.0940594	0.306691
Female	1	51	17	40	6.32456	20	4.47214	18.4	1.6	0.08	0.282843
Female	1	51	7	41	6.40312	19.7	4.43847	18.3	1.4	0.071066	0.266582
Female	1	51	9	41	6.40312	24	4.89898	21.5	2.5	0.104167	0.322749
Female	1	51	4	42	6.48074	20.9	4.57165	19	1.9	0.0909091	0.301511
Female	1	51	6	44	6.63325	26.4	5.13809	23.7	2.7	0.102273	0.319801
Female	1	51	13	46	6.78233	29.4	5.42218	26.1	3.3	0.112245	0.33503
Female	1	58	23	26	5.09902	7.2	2.68328	6	1.2	0.166667	0.408248
Female	1	58	13	31	5.56776	17.7	4.20714	15.1	2.6	0.146893	0.383266
Female	1	58	19	31	5.56776	14.9	3.86005	13.1	1.8	0.120805	0.347571
Female	1	58	24	31	5.56776	15.3	3.91152	13.7	1.6	0.104575	0.323381
Female	1	58	25	32	5.65685	17.3	4.15933	15.8	1.5	0.0867052	0.294457
Female	1	58	6	33	5.74456	19.3	4.39318	17.9	1.4	0.0725389	0.26933
Female	1	58	22	33	5.74456	15	3.87298	13.2	1.8	0.12	0.34641
Female	1	58	11	35	5.91608	19.3	4.39318	16.5	2.8	0.145078	0.380891
Female	1	58	14	35	5.91608	16	4	15.1	0.9	0.05625	0.237171
Female	1	58	16	35	5.91608	18.7	4.32435	17.4	1.3	0.0695187	0.263664
Female	1	58	20	35	5.91608	23.1	4.80625	21.4	1.7	0.0735931	0.27128
Female	1	58	21	35	5.91608	16.5	4.06202	14.4	2.1	0.127273	0.356753
Female	1	58	4	36	6	20.7	4.54973	19.7	1	0.0483092	0.219793
Female	1	58	17	36	6	22	4.69042	20.4	1.6	0.0727273	0.26968
Female	1	58	18	36	6	16.4	4.04969	14.3	2.1	0.128049	0.357839
Female	1	58	15	38	6.16441	20.1	4.4833	19	1.1	0.0547264	0.233937
Female	1	58	12	39	6.245	28.9	5.37587	26.6	2.3	0.0795848	0.282108
Female	1	58	2	41	6.40312	24.6	4.95984	22.2	2.4	0.097561	0.312348
Female	1	58	8	41	6.40312	24.7	4.96991	22.4	2.3	0.0931174	0.305151
Female	1	58	3	42	6.48074	28.9	5.37587	26.4	2.5	0.0865052	0.294118
Female	1	58	9	42	6.48074	24.7	4.96991	23.3	1.4	0.0566802	0.238076
Female	1	58	5	43	6.55744	26.6	5.15752	24.4	2.2	0.0827068	0.287588
Female	1	58	10	43	6.55744	29.7	5.44977	26.5	3.2	0.107744	0.328244
Female	1	58	1	44	6.63325	28.8	5.36656	25.3	3.5	0.121528	0.348608
Female	1	58	7	48	6.9282	31.5	5.61249	27.8	3.7	0.11746	0.342725
Female	1	61	5	28	5.2915	9.4	3.06594	8.3	1.1	0.117021	0.342084
Female	1	61	25	29	5.38516	11.2	3.34664	10.6	0.6	0.0535714	0.231455
Female	1	61	9	32	5.65685	19.7	4.43847	18.1	1.6	0.0812183	0.284988
Female	1	61	17	32	5.65685	13.2	3.63318	11.6	1.6	0.121212	0.348155
Female	1	61	16	33	5.74456	13.8	3.71484	12.5	1.3	0.0942029	0.306925
Female	1	61	10	34	5.83095	15.8	3.97492	14.3	1.5	0.0949367	0.308118
Female	1	61	19	35	5.91608	17.2	4.14729	15.5	1.7	0.0988372	0.314384
Female	1	61	21	35	5.91608	19.8	4.44972	18.2	1.6	0.0808081	0.284268
Female	1	61	24	35	5.91608	17.9	4.23084	16.4	1.5	0.0837989	0.28948
Female	1	61	15	36	6	16.8	4.09878	15.4	1.4	0.0833333	0.288675
Female	1	61	22	36	6	23	4.79583	21	2	0.0869565	0.294884
Female	1	61	2	37	6.08276	17.2	4.14729	15.8	1.4	0.0813953	0.285299
Female	1	61	23	37	6.08276	26	5.09902	23.8	2.2	0.0846154	0.290887
Female	1	61	1	39	6.245	24.1	4.90918	22.2	1.9	0.0788382	0.280781
Female	1	61	14	39	6.245	25.7	5.06952	23.7	2	0.077821	0.278964
Female	1	61	4	40	6.32456	26.8	5.17687	24.4	2.4	0.0895522	0.299253
Female	1	61	18	40	6.32456	19.6	4.42719	18	1.6	0.0816327	0.285714
Female	1	61	3	41	6.40312	20.9	4.57165	18.4	2.5	0.119617	0.345857
Female	1	61	12	41	6.40312	27.2	5.21536	24.2	3	0.110294	0.332106
Female	1	61	8	42	6.48074	29.4	5.42218	27.1	2.3	0.0782313	0.279699
Female	1	61	13	43	6.55744	27.3	5.22494	24.5	2.8	0.102564	0.320256
Female	1	61	7	44	6.63325	29.1	5.39444	26.6	2.5	0.0859107	0.293105
Female	1	61	20	44	6.63325	29.3	5.41295	27.2	2.1	0.0716724	0.267717
Female	1	61	6	45	6.7082	32	5.65685	28.4	3.6	0.1125	0.33541
Female	1	61	11	56	7.48331	44.8	6.69328	41.2	3.6	0.0803571	0.283473
Female	1	64	24	20	4.47214	5	2.23607	4.3	0.7	0.14	0.374166
Female	1	64	21	21	4.58258	11.3	3.36155	10	1.3	0.115044	0.339182
Female	1	64	25	21	4.58258	12.6	3.54965	11	1.6	0.126984	0.356348
Female	1	64	13	25	5	23.5	4.84768	20.6	2.9	0.123404	0.351289
Female	1	64	23	25	5	14.4	3.79473	12.5	1.9	0.131944	0.363242
Female	1	64	22	26	5.09902	10.7	3.27109	9.9	0.8	0.0747664	0.273434
Female	1	64	17	27	5.19615	17.5	4.1833	15.8	1.7	0.0971429	0.311677
Female	1	64	20	30	5.47723	19.5	4.41588	19	0.5	0.025641	0.160128
Female	1	64	14	31	5.56776	22.9	4.78539	21.3	1.6	0.069869	0.264327
Female	1	64	8	32	5.65685	24	4.89898	21.4	2.6	0.108333	0.32914
Female	1	64	9	32	5.65685	21.8	4.66905	20.4	1.4	0.0642202	0.253417
Female	1	64	18	32	5.65685	24.1	4.90918	21.1	3	0.124481	0.352819
Female	1	64	19	34	5.83095	27	5.19615	25.4	1.6	0.0592593	0.243432
Female	1	64	2	35	5.91608	38.9	6.23699	35	3.9	0.100257	0.316634
Female	1	64	16	35	5.91608	27.1	5.20577	25.3	1.8	0.0664207	0.257722
Female	1	64	6	38	6.16441	43.7	6.6106	39.1	4.6	0.105263	0.324443
Female	1	64	12	38	6.16441	25.1	5.00999	22.7	2.4	0.0956175	0.309221
Female	1	64	5	39	6.245	33.4	5.77927	29.3	4.1	0.122754	0.350363
Female	1	64	11	39	6.245	42.5	6.5192	39.4	3.1	0.0729412	0.270076
Female	1	64	15	39	6.245	35.3	5.94138	32.6	2.7	0.0764873	0.276563
Female	1	64	7	40	6.32456	35.2	5.93296	30	5.2	0.147727	0.384353
Female	1	64	10	40	6.32456	44.5	6.67083	40.6	3.9	0.0876404	0.296041
Female	1	64	3	41	6.40312	32.4	5.6921	28	4.4	0.135802	0.368514
Female	1	64	4	42	6.48074	41.3	6.42651	35.7	5.6	0.135593	0.36823
Female	1	64	1	44	6.63325	45.6	6.75278	40.8	4.8	0.105263	0.324443
Female	1	70	24	30	5.47723	11.6	3.40588	10.7	0.9	0.0775862	0.278543
Female	1	70	25	30	5.47723	14.8	3.84708	13.5	1.3	0.0878378	0.296374
Female	1	70	20	31	5.56776	18	4.24264	16.6	1.4	0.0777778	0.278887
Female	1	70	22	32	5.65685	19.3	4.39318	18.5	0.8	0.0414508	0.203595
Female	1	70	23	33	5.74456	16.4	4.04969	14.9	1.5	0.0914634	0.302429
Female	1	70	14	34	5.83095	18.7	4.32435	16.4	2.3	0.122995	0.350706
Female	1	70	21	34	5.83095	15.5	3.937	14.3	1.2	0.0774194	0.278243
Female	1	70	15	37	6.08276	18.8	4.3359	17.4	1.4	0.0744681	0.272888
Female	1	70	19	37	6.08276	21.7	4.65833	20.3	1.4	0.0645161	0.254
Female	1	70	11	38	6.16441	20.4	4.51664	18.2	2.2	0.107843	0.328395
Female	1	70	18	39	6.245	24.3	4.9295	22.1	2.2	0.090535	0.30089
Female	1	70	10	41	6.40312	26.5	5.14782	24.6	1.9	0.0716981	0.267765
Female	1	70	13	41	6.40312	24.6	4.95984	22.8	1.8	0.0731707	0.270501
Female	1	70	1	42	6.48074	29.1	5.39444	26.6	2.5	0.0859107	0.293105
Female	1	70	4	42	6.48074	16.2	4.02492	14.8	1.4	0.0864198	0.293972
Female	1	70	8	42	6.48074	29.5	5.43139	28	1.5	0.0508475	0.225494
Female	1	70	9	42	6.48074	26.7	5.1672	25.5	1.2	0.0449438	0.212
Female	1	70	17	42	6.48074	22.3	4.72229	20.6	1.7	0.0762332	0.276104
Female	1	70	12	43	6.55744	28.4	5.32917	25.7	2.7	0.0950704	0.308335
Female	1	70	16	43	6.55744	33.3	5.77062	31.3	2	0.0600601	0.245072
Female	1	70	7	44	6.63325	30	5.47723	27.4	2.6	0.0866667	0.294392
Female	1	70	6	46	6.78233	30.2	5.49545	28	2.2	0.0728477	0.269903
Female	1	70	2	48	6.9282	30	5.47723	27.4	2.6	0.0866667	0.294392
Female	1	70	3	48	6.9282	38.6	6.21289	34.7	3.9	0.101036	0.317862
Female	1	70	5	48	6.9282	33.9	5.82237	31.2	2.7	0.079646	0.282216
Female	1	74	25	26	5.09902	19.6	4.42719	16.9	2.7	0.137755	0.371154
Female	1	74	14	30	5.47723	20.2	4.49444	17.5	2.7	0.133663	0.3656
Female	1	74	16	31	5.56776	22.4	4.73286	19.3	3.1	0.138393	0.372012
Female	1	74	6	34	5.83095	26.5	5.14782	23.2	3.3	0.124528	0.352886
Female	1	74	9	34	5.83095	15	3.87298	13.5	1.5	0.1	0.316228
Female	1	74	20	34	5.83095	18.9	4.34741	16.8	2.1	0.111111	0.333333
Female	1	74	24	34	5.83095	16.6	4.07431	14.6	2	0.120482	0.347105
Female	1	74	21	35	5.91608	20.6	4.53872	18.5	2.1	0.101942	0.319283
Female	1	74	13	36	6	23.3	4.82701	20.9	2.4	0.103004	0.320943
Female	1	74	19	37	6.08276	24.1	4.90918	21.7	2.4	0.0995851	0.315571
Female	1	74	22	37	6.08276	24.4	4.93964	21.7	2.7	0.110656	0.33265
Female	1	74	15	38	6.16441	24.1	4.90918	20.3	3.8	0.157676	0.397085
Female	1	74	23	38	6.16441	22	4.69042	19.9	2.1	0.0954545	0.308957
Female	1	74	11	39	6.245	28.4	5.32917	24.2	4.2	0.147887	0.384561
Female	1	74	18	40	6.32456	31.4	5.60357	28.2	3.2	0.101911	0.319235
Female	1	74	4	41	6.40312	22.8	4.77493	19.7	3.1	0.135965	0.368734
Female	1	74	17	41	6.40312	24.1	4.90918	21.6	2.5	0.103734	0.322078
Female	1	74	5	43	6.55744	39.3	6.26897	35	4.3	0.109415	0.330779
Female	1	74	7	44	6.63325	26.2	5.11859	23.4	2.8	0.10687	0.32691
Female	1	74	12	44	6.63325	48.3	6.94982	42.5	5.8	0.120083	0.34653
Female	1	74	10	45	6.7082	34.6	5.88218	30.5	4.1	0.118497	0.344234
Female	1	74	8	46	6.78233	32.7	5.71839	29.7	3	0.0917431	0.302891
Female	1	74	3	50	7.07107	38.3	6.1887	34.8	3.5	0.0913838	0.302298
Female	1	74	1	51	7.14143	51.2	7.15542	45.2	6	0.117188	0.342327
Female	1	74	2	51	7.14143	51.4	7.16938	45.4	6	0.116732	0.34166
Female	1	84	17	18	4.24264	6.7	2.58844	6.5	0.2	0.0298507	0.172774
Female	1	84	25	21	4.58258	17.3	4.15933	16.4	0.9	0.0520231	0.228086
Female	1	84	24	23	4.79583	9.7	3.11448	9.5	0.2	0.0206186	0.143592
Female	1	84	23	27	5.19615	13.2	3.63318	12.7	0.5	0.0378788	0.194625
Female	1	84	2	29	5.38516	19.5	4.41588	18.4	1.1	0.0564103	0.237508
Female	1	84	12	31	5.56776	40.8	6.38749	38.8	2	0.0490196	0.221404
Female	1	84	3	32	5.65685	15.4	3.92428	14.8	0.6	0.038961	0.197386
Female	1	84	7	32	5.65685	23.2	4.81664	22	1.2	0.0517241	0.227429
Female	1	84	11	32	5.65685	14.8	3.84708	14.1	0.7	0.0472973	0.217479
Female	1	84	21	33	5.74456	17.4	4.17133	16.7	0.7	0.0402299	0.200574
Female	1	84	4	34	5.83095	14.2	3.76829	13.7	0.5	0.0352113	0.187647
Female	1	84	20	34	5.83095	19.5	4.41588	18.6	0.9	0.0461538	0.214834
Female	1	84	5	38	6.16441	27	5.19615	25.7	1.3	0.0481481	0.219427
Female	1	84	18	38	6.16441	17.7	4.20714	16.7	1	0.0564972	0.237691
Female	1	84	10	39	6.245	37.2	6.09918	35.4	1.8	0.0483871	0.219971
Female	1	84	22	40	6.32456	37.3	6.10737	35.5	1.8	0.0482574	0.219676
Female	1	84	8	41	6.40312	19.4	4.40454	18.5	0.9	0.0463918	0.215387
Female	1	84	6	42	6.48074	18.5	4.30116	17.9	0.6	0.0324324	0.18009
Female	1	84	9	42	6.48074	35.7	5.97495	34.2	1.5	0.0420168	0.20498
Female	1	84	16	42	6.48074	34.9	5.90762	33.2	1.7	0.0487106	0.220705
Female	1	84	19	42	6.48074	26.6	5.15752	25.1	1.5	0.056391	0.237468
Female	1	84	1	43	6.55744	25.2	5.01996	24.1	1.1	0.0436508	0.208928
Female	1	84	14	47	6.85565	29	5.38516	27.5	1.5	0.0517241	0.227429
Female	1	84	15	48	6.9282	46.1	6.7897	44.1	2	0.0433839	0.208288
Female	1	84	13	49	7	31	5.56776	29.3	1.7	0.0548387	0.234177
Female	1	89	8	26	5.09902	10.1	3.17805	9.8	0.3	0.029703	0.172345
Female	1	89	13	29	5.38516	12.1	3.47851	11.6	0.5	0.0413223	0.203279
Female	1	89	18	30	5.47723	14.3	3.78153	13.3	1	0.0699301	0.264443
Female	1	89	23	30	5.47723	19	4.3589	17.8	1.2	0.0631579	0.251312
Female	1	89	17	31	5.56776	15.7	3.96232	14.7	1	0.0636943	0.252377
Female	1	89	24	31	5.56776	14.8	3.84708	13.9	0.9	0.0608108	0.246598
Female	1	89	6	32	5.65685	19.2	4.38178	18.1	1.1	0.0572917	0.239357
Female	1	89	1	33	5.74456	19	4.3589	18	1	0.0526316	0.229416
Female	1	89	15	35	5.91608	19.8	4.44972	18.7	1.1	0.0555556	0.235702
Female	1	89	16	35	5.91608	12.3	3.50714	11.6	0.7	0.0569106	0.238559
Female	1	89	25	35	5.91608	16.1	4.01248	15.1	1	0.0621118	0.249222
Female	1	89	2	36	6	16.5	4.06202	15.5	1	0.0606061	0.246183
Female	1	89	21	36	6	17.5	4.1833	16.3	1.2	0.0685714	0.261861
Female	1	89	22	36	6	20.5	4.52769	19.4	1.1	0.0536585	0.231643
Female	1	89	7	37	6.08276	26.4	5.13809	25	1.4	0.0530303	0.230283
Female	1	89	10	37	6.08276	21.9	4.67974	20.5	1.4	0.0639269	0.252838
Female	1	89	3	38	6.16441	23.6	4.85798	22.2	1.4	0.059322	0.243561
Female	1	89	19	38	6.16441	24.2	4.91935	23	1.2	0.0495868	0.222681
Female	1	89	12	41	6.40312	29.8	5.45894	28.3	1.5	0.0503356	0.224356
Female	1	89	14	41	6.40312	17.9	4.23084	17.2	0.7	0.0391061	0.197753
Female	1	89	11	43	6.55744	24	4.89898	22.6	1.4	0.0583333	0.241523
Female	1	89	5	44	6.63325	32.8	5.72713	31.1	1.7	0.0518293	0.22766
Female	1	89	20	44	6.63325	30.8	5.54977	29.2	1.6	0.0519481	0.227921
Female	1	89	4	49	7	41.1	6.41093	39.3	1.8	0.0437956	0.209274
Female	1	89	9	51	7.14143	34	5.83095	31.9	2.1	0.0617647	0.248525
Female	1	93	25	10	3.16228	5.2	2.28035	4.7	0.5	0.0961538	0.310087
Female	1	93	23	23	4.79583	11.9	3.44964	11	0.9	0.0756303	0.27501
Female	1	93	15	24	4.89898	13.1	3.61939	12.3	0.8	0.0610687	0.247121
Female	1	93	18	24	4.89898	18.4	4.28952	17.2	1.2	0.0652174	0.255377
Female	1	93	21	24	4.89898	19.6	4.42719	18.4	1.2	0.0612245	0.247436
Female	1	93	16	26	5.09902	19.6	4.42719	17.2	2.4	0.122449	0.349927
Female	1	93	24	26	5.09902	16.3	4.03733	15	1.3	0.0797546	0.282409
Female	1	93	5	28	5.2915	21.8	4.66905	20.9	0.9	0.0412844	0.203186
Female	1	93	19	28	5.2915	23.1	4.80625	21.6	1.5	0.0649351	0.254824
Female	1	93	13	30	5.47723	19	4.3589	17.9	1.1	0.0578947	0.240613
Female	1	93	4	31	5.56776	17.3	4.15933	16.2	1.1	0.0635838	0.252158
Female	1	93	11	32	5.65685	30.2	5.49545	28.5	1.7	0.0562914	0.237258
Female	1	93	20	32	5.65685	21.4	4.62601	20	1.4	0.0654206	0.255774
Female	1	93	22	32	5.65685	21.3	4.61519	19.8	1.5	0.0704225	0.265372
Female	1	93	6	33	5.74456	21.3	4.61519	19.2	2.1	0.0985915	0.313993
Female	1	93	8	33	5.74456	26.9	5.18652	25.2	1.7	0.063197	0.25139
Female	1	93	12	33	5.74456	24.7	4.96991	22.2	2.5	0.101215	0.318142
Female	1	93	17	33	5.74456	28.6	5.3479	26.8	1.8	0.0629371	0.250873
Female	1	93	3	34	5.83095	24.3	4.9295	21.8	2.5	0.102881	0.32075
Female	1	93	1	35	5.91608	28.9	5.37587	25.9	3	0.103806	0.32219
Female	1	93	7	35	5.91608	29.7	5.44977	27.8	1.9	0.0639731	0.252929
Female	1	93	9	36	6	23.4	4.83735	21.9	1.5	0.0641026	0.253185
Female	1	93	10	37	6.08276	30.9	5.55878	27.7	3.2	0.10356	0.321807
Female	1	93	2	41	6.40312	28.5	5.33854	26.6	1.9	0.0666667	0.258199
Female	1	93	14	41	6.40312	33.4	5.77927	29.7	3.7	0.110778	0.332834
Female	1	95	20	26	5.09902	10.7	3.27109	9.7	1	0.0934579	0.305709
Female	1	95	10	28	5.2915	14.8	3.84708	13.8	1	0.0675676	0.259938
Female	1	95	22	28	5.2915	13.3	3.64692	12.9	0.4	0.0300752	0.173422
Female	1	95	16	30	5.47723	16.2	4.02492	14.3	1.9	0.117284	0.342467
Female	1	95	17	30	5.47723	17.8	4.219	17.1	0.7	0.0393258	0.198307
Female	1	95	15	33	5.74456	24.4	4.93964	22.2	2.2	0.0901639	0.300273
Female	1	95	23	33	5.74456	20.4	4.51664	19.4	1	0.0490196	0.221404
Female	1	95	5	34	5.83095	15.5	3.937	14.3	1.2	0.0774194	0.278243
Female	1	95	25	35	5.91608	23.5	4.84768	22	1.5	0.0638298	0.252646
Female	1	95	8	36	6	28.1	5.30094	25.5	2.6	0.0925267	0.304182
Female	1	95	24	36	6	25.4	5.03984	23.7	1.7	0.0669291	0.258707
Female	1	95	3	37	6.08276	23.9	4.88876	22.1	1.8	0.0753138	0.274434
Female	1	95	7	37	6.08276	31.7	5.63028	28.8	2.9	0.0914826	0.302461
Female	1	95	1	38	6.16441	30.3	5.50454	27.7	2.6	0.0858086	0.292931
Female	1	95	11	38	6.16441	39.9	6.31664	28.1	11.8	0.295739	0.543819
Female	1	95	13	38	6.16441	32.7	5.71839	30.9	1.8	0.0550459	0.234619
Female	1	95	14	38	6.16441	23.4	4.83735	21.3	2.1	0.0897436	0.299572
Female	1	95	21	38	6.16441	22	4.69042	20.6	1.4	0.0636364	0.252262
Female	1	95	6	39	6.245	31.1	5.57674	29.3	1.8	0.0578778	0.240578
Female	1	95	19	39	6.245	31.7	5.63028	29	2.7	0.0851735	0.291845
Female	1	95	4	41	6.40312	37.3	6.10737	34.9	2.4	0.0643432	0.25366
Female	1	95	9	41	6.40312	31.9	5.64801	29.9	2	0.0626959	0.250392
Female	1	95	18	41	6.40312	37.6	6.13188	35.2	2.4	0.0638298	0.252646
Female	1	95	12	43	6.55744	37.5	6.12372	34.2	3.3	0.088	0.296648
Female	1	95	2	46	6.78233	47.5	6.89202	42.9	4.6	0.0968421	0.311195
Female	1	101	1	18	4.24264	6.7	2.58844	5.7	1	0.149254	0.386334
Female	1	101	11	20	4.47214	6.6	2.56905	6.3	0.3	0.0454545	0.213201
Female	1	101	19	20	4.47214	7.8	2.79285	7.2	0.6	0.0769231	0.27735
Female	1	101	23	20	4.47214	9.3	3.04959	8.5	0.8	0.0860215	0.293294
Female	1	101	2	21	4.58258	7.8	2.79285	7	0.8	0.102564	0.320256
Female	1	101	20	22	4.69042	12.9	3.59166	11	1.9	0.147287	0.38378
Female	1	101	10	26	5.09902	17.2	4.14729	14.6	2.6	0.151163	0.388797
Female	1	101	7	28	5.2915	12.8	3.57771	11.8	1	0.078125	0.279508
Female	1	101	15	31	5.56776	14.1	3.755	13.2	0.9	0.0638298	0.252646
Female	1	101	6	32	5.65685	14.7	3.83406	13.5	1.2	0.0816327	0.285714
Female	1	101	25	32	5.65685	10.4	3.2249	9.7	0.7	0.0673077	0.259437
Female	1	101	18	34	5.83095	21.1	4.59347	20	1.1	0.0521327	0.228326
Female	1	101	8	37	6.08276	21.9	4.67974	20.6	1.3	0.0593607	0.243641
Female	1	101	22	37	6.08276	19.2	4.38178	18.1	1.1	0.0572917	0.239357
Female	1	101	24	37	6.08276	19.6	4.42719	18.1	1.5	0.0765306	0.276642
Female	1	101	12	39	6.245	22.4	4.73286	20.8	1.6	0.0714286	0.267261
Female	1	101	13	39	6.245	28.3	5.31977	24.1	4.2	0.14841	0.38524
Female	1	101	21	39	6.245	22.2	4.71169	21.1	1.1	0.0495495	0.222597
Female	1	101	5	41	6.40312	29.3	5.41295	24.8	4.5	0.153584	0.391897
Female	1	101	16	41	6.40312	28	5.2915	26.3	1.7	0.0607143	0.246403
Female	1	101	4	42	6.48074	27.9	5.28205	23.6	4.3	0.154122	0.392584
Female	1	101	9	42	6.48074	29.2	5.4037	24.8	4.4	0.150685	0.388182
Female	1	101	14	42	6.48074	33.2	5.76194	30.9	2.3	0.0692771	0.263205
Female	1	101	17	45	6.7082	48.5	6.96419	41.4	7.1	0.146392	0.382612
Female	1	101	3	48	6.9282	37	6.08276	34.3	2.7	0.072973	0.270135
Female	1	104	7	8	2.82843	3.9	1.97484	3.1	0.8	0.205128	0.452911
Female	1	104	14	21	4.58258	6.6	2.56905	5.4	1.2	0.181818	0.426401
Female	1	104	23	22	4.69042	7.5	2.73861	6.3	1.2	0.16	0.4
Female	1	104	16	24	4.89898	9.5	3.08221	7.8	1.7	0.178947	0.423022
Female	1	104	13	29	5.38516	13.1	3.61939	10.7	2.4	0.183206	0.428026
Female	1	104	18	29	5.38516	17.2	4.14729	16	1.2	0.0697674	0.264135
Female	1	104	21	29	5.38516	18.2	4.26615	15.1	3.1	0.17033	0.41271
Female	1	104	25	29	5.38516	11.7	3.42053	11.2	0.5	0.042735	0.206725
Female	1	104	20	30	5.47723	21.3	4.61519	17.5	3.8	0.178404	0.422379
Female	1	104	17	31	5.56776	18.4	4.28952	15.2	3.2	0.173913	0.417029
Female	1	104	24	34	5.83095	16.2	4.02492	15.7	0.5	0.0308642	0.175682
Female	1	104	22	37	6.08276	30.6	5.53173	25.6	5	0.163399	0.404226
Female	1	104	8	39	6.245	29.8	5.45894	24.8	5	0.167785	0.409616
Female	1	104	9	39	6.245	31.6	5.62139	26	5.6	0.177215	0.420969
Female	1	104	12	39	6.245	26.4	5.13809	24.8	1.6	0.0606061	0.246183
Female	1	104	15	39	6.245	29.7	5.44977	25	4.7	0.158249	0.397805
Female	1	104	11	40	6.32456	32.2	5.6745	26.6	5.6	0.173913	0.417029
Female	1	104	19	40	6.32456	28.4	5.32917	26.8	1.6	0.056338	0.237356
Female	1	104	1	41	6.40312	31	5.56776	25.9	5.1	0.164516	0.405606
Female	1	104	3	42	6.48074	29.6	5.44059	23.7	5.9	0.199324	0.446458
Female	1	104	4	42	6.48074	36.6	6.04979	29.3	7.3	0.199454	0.446602
Female	1	104	6	42	6.48074	35.3	5.94138	29.4	5.9	0.167139	0.408826
Female	1	104	5	43	6.55744	42	6.48074	34.2	7.8	0.185714	0.430946
Female	1	104	10	43	6.55744	37.1	6.09098	30.3	6.8	0.183288	0.428122
Female	1	104	2	45	6.7082	37.3	6.10737	30.1	7.2	0.193029	0.439351
Hermaphrodite	2	10	16	23	4.79583	8.5	2.91548	7.9	0.6	0.0705882	0.265684
Hermaphrodite	2	10	17	23	4.79583	11.8	3.43511	8.5	3.3	0.279661	0.52883
Hermaphrodite	2	10	18	25	5	20.7	4.54973	15.1	5.6	0.270531	0.520126
Hermaphrodite	2	10	21	27	5.19615	15.2	3.89872	10.2	5	0.328947	0.573539
Hermaphrodite	2	10	9	28	5.2915	18.1	4.25441	14.4	3.7	0.20442	0.452128
Hermaphrodite	2	10	19	29	5.38516	16.1	4.01248	13.8	2.3	0.142857	0.377964
Hermaphrodite	2	10	12	30	5.47723	19.4	4.40454	17.3	2.1	0.108247	0.32901
Hermaphrodite	2	10	15	30	5.47723	23.9	4.88876	22.3	1.6	0.0669456	0.258738
Hermaphrodite	2	10	20	30	5.47723	19.7	4.43847	14.9	4.8	0.243655	0.493614
Hermaphrodite	2	10	2	34	5.83095	21.4	4.62601	14.3	7.1	0.331776	0.576
Hermaphrodite	2	10	10	37	6.08276	23.3	4.82701	17.7	5.6	0.240343	0.490248
Hermaphrodite	2	10	11	38	6.16441	32.5	5.70088	24.7	7.8	0.24	0.489898
Hermaphrodite	2	10	6	39	6.245	29.7	5.44977	24.4	5.3	0.178451	0.422435
Hermaphrodite	2	10	13	39	6.245	34.3	5.85662	31.6	2.7	0.0787172	0.280566
Hermaphrodite	2	10	22	39	6.245	29.8	5.45894	26.1	3.7	0.124161	0.352365
Hermaphrodite	2	10	25	39	6.245	29.5	5.43139	25.2	4.3	0.145763	0.381789
Hermaphrodite	2	10	5	41	6.40312	29.1	5.39444	24.2	4.9	0.168385	0.410347
Hermaphrodite	2	10	24	41	6.40312	25.3	5.02991	22.9	2.4	0.0948617	0.307996
Hermaphrodite	2	10	23	43	6.55744	41.6	6.44981	32	9.6	0.230769	0.480384
Hermaphrodite	2	10	7	44	6.63325	39.4	6.27694	34.5	4.9	0.124365	0.352655
Hermaphrodite	2	10	1	45	6.7082	44.8	6.69328	39.2	5.6	0.125	0.353553
Hermaphrodite	2	10	3	45	6.7082	36.4	6.03324	30.7	5.7	0.156593	0.395719
Hermaphrodite	2	10	14	45	6.7082	37	6.08276	27.3	9.7	0.262162	0.512018
Hermaphrodite	2	10	4	46	6.78233	47.4	6.88477	41.1	6.3	0.132911	0.36457
Hermaphrodite	2	10	8	46	6.78233	41.9	6.47302	37	4.9	0.116945	0.341972
Hermaphrodite	2	12	22	23	4.79583	9.5	3.08221	7.3	2.2	0.231579	0.481227
Hermaphrodite	2	12	8	27	5.19615	25.7	5.06952	20.4	5.3	0.206226	0.454121
Hermaphrodite	2	12	19	28	5.2915	12.1	3.47851	11.8	0.3	0.0247934	0.157459
Hermaphrodite	2	12	21	28	5.2915	8.4	2.89828	7.7	0.7	0.0833333	0.288675
Hermaphrodite	2	12	13	29	5.38516	9.7	3.11448	9.1	0.6	0.0618557	0.248708
Hermaphrodite	2	12	24	32	5.65685	9	3	8.8	0.2	0.0222222	0.149071
Hermaphrodite	2	12	10	33	5.74456	17.6	4.19524	17.1	0.5	0.0284091	0.16855
Hermaphrodite	2	12	17	33	5.74456	14.3	3.78153	13.6	0.7	0.048951	0.221249
Hermaphrodite	2	12	15	34	5.83095	11.2	3.34664	10.9	0.3	0.0267857	0.163663
Hermaphrodite	2	12	7	35	5.91608	19.7	4.43847	18.4	1.3	0.0659898	0.256885
Hermaphrodite	2	12	14	35	5.91608	18.2	4.26615	17.5	0.7	0.0384615	0.196116
Hermaphrodite	2	12	3	37	6.08276	21.9	4.67974	21.8	0.1	0.00456621	0.0675737
Hermaphrodite	2	12	12	37	6.08276	17.2	4.14729	16.3	0.9	0.0523256	0.228748
Hermaphrodite	2	12	18	37	6.08276	19	4.3589	18.3	0.7	0.0368421	0.191943
Hermaphrodite	2	12	1	38	6.16441	16.3	4.03733	15	1.3	0.0797546	0.282409
Hermaphrodite	2	12	2	39	6.245	22.1	4.70106	20.9	1.2	0.0542986	0.233021
Hermaphrodite	2	12	23	39	6.245	21.9	4.67974	21.1	0.8	0.0365297	0.191127
Hermaphrodite	2	12	25	39	6.245	20	4.47214	19	1	0.05	0.223607
Hermaphrodite	2	12	11	40	6.32456	26.4	5.13809	25.4	1	0.0378788	0.194625
Hermaphrodite	2	12	9	41	6.40312	16.2	4.02492	15.9	0.3	0.0185185	0.136083
Hermaphrodite	2	12	16	41	6.40312	20.8	4.5607	19.8	1	0.0480769	0.219265
Hermaphrodite	2	12	20	41	6.40312	18.5	4.30116	17.9	0.6	0.0324324	0.18009
Hermaphrodite	2	12	4	43	6.55744	30.7	5.54076	28.8	1.9	0.0618893	0.248776
Hermaphrodite	2	12	6	45	6.7082	27.5	5.24404	26	1.5	0.0545455	0.23355
Hermaphrodite	2	12	5	54	7.34847	34.3	5.85662	33.1	1.2	0.0349854	0.187044
Hermaphrodite	2	14	8	20	4.47214	7.7	2.77489	7.3	0.4	0.0519481	0.227921
Hermaphrodite	2	14	14	22	4.69042	12.5	3.53553	11.4	1.1	0.088	0.296648
Hermaphrodite	2	14	20	22	4.69042	10.4	3.2249	9.9	0.5	0.0480769	0.219265
Hermaphrodite	2	14	15	24	4.89898	14	3.74166	13.4	0.6	0.0428571	0.20702
Hermaphrodite	2	14	18	25	5	9.4	3.06594	9.2	0.2	0.0212766	0.145865
Hermaphrodite	2	14	2	26	5.09902	14.9	3.86005	14.4	0.5	0.033557	0.183186
Hermaphrodite	2	14	16	26	5.09902	13.3	3.64692	12.8	0.5	0.037594	0.193892
Hermaphrodite	2	14	21	27	5.19615	9.3	3.04959	8.3	1	0.107527	0.327913
Hermaphrodite	2	14	25	27	5.19615	11.7	3.42053	11.5	0.2	0.017094	0.130744
Hermaphrodite	2	14	6	28	5.2915	15.1	3.88587	13.8	1.3	0.0860927	0.293416
Hermaphrodite	2	14	17	28	5.2915	14.4	3.79473	13.9	0.5	0.0347222	0.186339
Hermaphrodite	2	14	11	29	5.38516	11	3.31662	10.8	0.2	0.0181818	0.13484
Hermaphrodite	2	14	4	30	5.47723	15.5	3.937	14.7	0.8	0.0516129	0.227185
Hermaphrodite	2	14	12	30	5.47723	13.8	3.71484	13.4	0.4	0.0289855	0.170251
Hermaphrodite	2	14	22	30	5.47723	13.2	3.63318	12.6	0.6	0.0454545	0.213201
Hermaphrodite	2	14	7	31	5.56776	14.1	3.755	13.9	0.2	0.0141844	0.119098
Hermaphrodite	2	14	10	31	5.56776	14.8	3.84708	14.2	0.6	0.0405405	0.201347
Hermaphrodite	2	14	19	31	5.56776	19.2	4.38178	18.5	0.7	0.0364583	0.190941
Hermaphrodite	2	14	24	31	5.56776	20.7	4.54973	20.1	0.6	0.0289855	0.170251
Hermaphrodite	2	14	1	34	5.83095	16.6	4.07431	16.3	0.3	0.0180723	0.134433
Hermaphrodite	2	14	5	35	5.91608	15	3.87298	14.1	0.9	0.06	0.244949
Hermaphrodite	2	14	13	36	6	21.1	4.59347	20	1.1	0.0521327	0.228326
Hermaphrodite	2	14	23	37	6.08276	21.9	4.67974	20.8	1.1	0.0502283	0.224117
Hermaphrodite	2	14	3	41	6.40312	31.3	5.59464	29.1	2.2	0.0702875	0.265118
Hermaphrodite	2	14	9	44	6.63325	27.1	5.20577	26.4	0.7	0.0258303	0.160718
Hermaphrodite	2	15	13	16	4	7.9	2.81069	5.4	2.5	0.316456	0.562544
Hermaphrodite	2	15	15	25	5	14.1	3.755	13.5	0.6	0.0425532	0.206284
Hermaphrodite	2	15	24	26	5.09902	12.4	3.52136	11.3	1.1	0.0887097	0.297842
Hermaphrodite	2	15	12	28	5.2915	11.1	3.33167	10.3	0.8	0.0720721	0.268462
Hermaphrodite	2	15	16	28	5.2915	17.4	4.17133	16.6	0.8	0.045977	0.214423
Hermaphrodite	2	15	8	29	5.38516	18.2	4.26615	13.4	4.8	0.263736	0.513553
Hermaphrodite	2	15	19	29	5.38516	15.1	3.88587	11.5	3.6	0.238411	0.488273
Hermaphrodite	2	15	5	31	5.56776	24.3	4.9295	19.1	5.2	0.213992	0.462592
Hermaphrodite	2	15	6	31	5.56776	12.6	3.54965	11.5	1.1	0.0873016	0.295468
Hermaphrodite	2	15	20	31	5.56776	15	3.87298	13.5	1.5	0.1	0.316228
Hermaphrodite	2	15	9	32	5.65685	28.3	5.31977	23	5.3	0.187279	0.432758
Hermaphrodite	2	15	14	34	5.83095	20.1	4.4833	18.7	1.4	0.0696517	0.263916
Hermaphrodite	2	15	22	34	5.83095	18.6	4.31277	16.7	1.9	0.102151	0.31961
Hermaphrodite	2	15	23	34	5.83095	18.3	4.27785	16.4	1.9	0.103825	0.322219
Hermaphrodite	2	15	25	36	6	28.7	5.35724	22.3	6.4	0.222997	0.472225
Hermaphrodite	2	15	3	39	6.245	29.1	5.39444	22.1	7	0.24055	0.490459
Hermaphrodite	2	15	7	39	6.245	31	5.56776	25.1	5.9	0.190323	0.43626
Hermaphrodite	2	15	4	40	6.32456	36.1	6.00833	28.7	7.4	0.204986	0.452754
Hermaphrodite	2	15	17	42	6.48074	34.8	5.89915	30.7	4.1	0.117816	0.343243
Hermaphrodite	2	15	21	42	6.48074	39.3	6.26897	32.3	7	0.178117	0.422039
Hermaphrodite	2	15	1	43	6.55744	37.1	6.09098	27.2	9.9	0.266846	0.516572
Hermaphrodite	2	15	2	43	6.55744	35.7	5.97495	28.1	7.6	0.212885	0.461395
Hermaphrodite	2	15	10	45	6.7082	42.3	6.50385	34.2	8.1	0.191489	0.437595
Hermaphrodite	2	15	11	46	6.78233	38.8	6.22896	30.6	8.2	0.21134	0.459718
Hermaphrodite	2	15	18	46	6.78233	51.6	7.18331	44.5	7.1	0.137597	0.370941
Hermaphrodite	2	16	23	24	4.89898	10.3	3.20936	9.6	0.7	0.0679612	0.260694
Hermaphrodite	2	16	14	25	5	6.6	2.56905	6.4	0.2	0.030303	0.174078
Hermaphrodite	2	16	24	28	5.2915	11.9	3.44964	10.7	1.2	0.10084	0.317554
Hermaphrodite	2	16	25	28	5.2915	12.6	3.54965	12.3	0.3	0.0238095	0.154303
Hermaphrodite	2	16	11	30	5.47723	15.1	3.88587	14.3	0.8	0.0529801	0.230174
Hermaphrodite	2	16	8	31	5.56776	23.7	4.86826	22.2	1.5	0.0632911	0.251577
Hermaphrodite	2	16	2	32	5.65685	17.2	4.14729	13.5	3.7	0.215116	0.463806
Hermaphrodite	2	16	15	32	5.65685	19.8	4.44972	18.9	0.9	0.0454545	0.213201
Hermaphrodite	2	16	16	34	5.83095	14.9	3.86005	14.2	0.7	0.0469799	0.216748
Hermaphrodite	2	16	21	34	5.83095	24.8	4.97996	23.8	1	0.0403226	0.200805
Hermaphrodite	2	16	20	36	6	24	4.89898	22.3	1.7	0.0708333	0.266145
Hermaphrodite	2	16	3	38	6.16441	20.5	4.52769	19.2	1.3	0.0634146	0.251823
Hermaphrodite	2	16	17	38	6.16441	24.7	4.96991	23.8	0.9	0.0364372	0.190885
Hermaphrodite	2	16	6	39	6.245	20.5	4.52769	18.8	1.7	0.0829268	0.28797
Hermaphrodite	2	16	18	39	6.245	22.8	4.77493	20.8	2	0.0877193	0.296174
Hermaphrodite	2	16	12	40	6.32456	28.8	5.36656	25.4	3.4	0.118056	0.343592
Hermaphrodite	2	16	22	40	6.32456	24.7	4.96991	24.1	0.6	0.0242915	0.155857
Hermaphrodite	2	16	4	41	6.40312	18.3	4.27785	17	1.3	0.0710383	0.26653
Hermaphrodite	2	16	5	41	6.40312	29.1	5.39444	26.2	2.9	0.0996564	0.315684
Hermaphrodite	2	16	9	41	6.40312	29.2	5.4037	27.2	2	0.0684932	0.261712
Hermaphrodite	2	16	1	44	6.63325	25.2	5.01996	21	4.2	0.166667	0.408248
Hermaphrodite	2	16	7	44	6.63325	26.7	5.1672	25.1	1.6	0.0599251	0.244796
Hermaphrodite	2	16	19	45	6.7082	38.2	6.18061	37.1	1.1	0.0287958	0.169693
Hermaphrodite	2	16	13	46	6.78233	33.5	5.78792	30.8	2.7	0.080597	0.283896
Hermaphrodite	2	16	10	48	6.9282	35.7	5.97495	31.7	4	0.112045	0.334731
Hermaphrodite	2	18	13	24	4.89898	14.1	3.755	13.7	0.4	0.0283688	0.16843
Hermaphrodite	2	18	20	32	5.65685	14.8	3.84708	14.6	0.2	0.0135135	0.116248
Hermaphrodite	2	18	16	33	5.74456	16.2	4.02492	15.9	0.3	0.0185185	0.136083
Hermaphrodite	2	18	18	33	5.74456	22	4.69042	21.8	0.2	0.00909091	0.0953463
Hermaphrodite	2	18	6	34	5.83095	25.7	5.06952	20.2	5.5	0.214008	0.46261
Hermaphrodite	2	18	22	34	5.83095	13.2	3.63318	12.1	1.1	0.0833333	0.288675
Hermaphrodite	2	18	14	36	6	23.9	4.88876	23.2	0.7	0.0292887	0.171139
Hermaphrodite	2	18	9	38	6.16441	14.8	3.84708	14.3	0.5	0.0337838	0.183804
Hermaphrodite	2	18	8	41	6.40312	32.8	5.72713	25.3	7.5	0.228659	0.478183
Hermaphrodite	2	18	21	41	6.40312	26.6	5.15752	25.1	1.5	0.056391	0.237468
Hermaphrodite	2	18	4	42	6.48074	17	4.12311	15.9	1.1	0.0647059	0.254374
Hermaphrodite	2	18	11	42	6.48074	41.5	6.44205	32.1	9.4	0.226506	0.475926
Hermaphrodite	2	18	17	42	6.48074	26.5	5.14782	25.8	0.7	0.0264151	0.162527
Hermaphrodite	2	18	10	43	6.55744	48.2	6.94262	35.3	12.9	0.267635	0.517334
Hermaphrodite	2	18	23	43	6.55744	42.6	6.52687	31.2	11.4	0.267606	0.517306
Hermaphrodite	2	18	2	45	6.7082	31.7	5.63028	23.6	8.1	0.255521	0.50549
Hermaphrodite	2	18	7	45	6.7082	40.5	6.36396	36.3	4.2	0.103704	0.322031
Hermaphrodite	2	18	15	46	6.78233	25.3	5.02991	24.4	0.9	0.0355731	0.188608
Hermaphrodite	2	18	1	47	6.85565	49.2	7.01427	39	10.2	0.207317	0.455321
Hermaphrodite	2	18	5	48	6.9282	47.3	6.8775	38.7	8.6	0.181818	0.426401
Hermaphrodite	2	18	19	49	7	33.2	5.76194	32.1	1.1	0.0331325	0.182023
Hermaphrodite	2	18	3	50	7.07107	47.2	6.87023	44.5	2.7	0.0572034	0.239172
Hermaphrodite	2	18	12	50	7.07107	44.1	6.64078	40.3	3.8	0.0861678	0.293544
Hermaphrodite	2	18	25	51	7.14143	33.8	5.81378	27.8	6	0.177515	0.421325
Hermaphrodite	2	18	24	56	7.48331	45	6.7082	40	5	0.111111	0.333333
Hermaphrodite	2	19	24	26	5.09902	8.1	2.84605	7.3	0.8	0.0987654	0.31427
Hermaphrodite	2	19	13	31	5.56776	18.2	4.26615	17.4	0.8	0.043956	0.209657
Hermaphrodite	2	19	21	31	5.56776	13	3.60555	12.5	0.5	0.0384615	0.196116
Hermaphrodite	2	19	22	32	5.65685	22.9	4.78539	21.6	1.3	0.0567686	0.238262
Hermaphrodite	2	19	3	33	5.74456	14	3.74166	11.9	2.1	0.15	0.387298
Hermaphrodite	2	19	5	33	5.74456	18.7	4.32435	16.4	2.3	0.122995	0.350706
Hermaphrodite	2	19	20	33	5.74456	21.3	4.61519	19.4	1.9	0.0892019	0.298667
Hermaphrodite	2	19	15	35	5.91608	25.3	5.02991	24.3	1	0.0395257	0.198811
Hermaphrodite	2	19	25	35	5.91608	18.7	4.32435	17.5	1.2	0.0641711	0.25332
Hermaphrodite	2	19	7	36	6	30.8	5.54977	29.1	1.7	0.0551948	0.234936
Hermaphrodite	2	19	14	36	6	29.5	5.43139	28.2	1.3	0.0440678	0.209923
Hermaphrodite	2	19	17	36	6	26.4	5.13809	25.4	1	0.0378788	0.194625
Hermaphrodite	2	19	12	37	6.08276	21.9	4.67974	20.4	1.5	0.0684932	0.261712
Hermaphrodite	2	19	16	37	6.08276	28.1	5.30094	25.3	2.8	0.0996441	0.315665
Hermaphrodite	2	19	18	37	6.08276	21.4	4.62601	20.1	1.3	0.0607477	0.24647
Hermaphrodite	2	19	19	38	6.16441	26.8	5.17687	25.7	1.1	0.0410448	0.202595
Hermaphrodite	2	19	1	39	6.245	42.8	6.54217	28.5	14.3	0.334112	0.578024
Hermaphrodite	2	19	23	39	6.245	39.6	6.29285	30.7	8.9	0.224747	0.474075
Hermaphrodite	2	19	4	42	6.48074	36.6	6.04979	33.3	3.3	0.0901639	0.300273
Hermaphrodite	2	19	6	42	6.48074	31.6	5.62139	30.1	1.5	0.0474684	0.217872
Hermaphrodite	2	19	2	43	6.55744	32.9	5.73585	29.5	3.4	0.103343	0.321471
Hermaphrodite	2	19	9	43	6.55744	37.9	6.1563	33.3	4.6	0.121372	0.348385
Hermaphrodite	2	19	10	44	6.63325	37.2	6.09918	34.3	2.9	0.077957	0.279208
Hermaphrodite	2	19	11	45	6.7082	40	6.32456	36	4	0.1	0.316228
Hermaphrodite	2	19	8	47	6.85565	45.3	6.73053	40.3	5	0.110375	0.332228
Hermaphrodite	2	20	20	16	4	6.1	2.46982	4	2.1	0.344262	0.586739
Hermaphrodite	2	20	21	23	4.79583	20	4.47214	15.6	4.4	0.22	0.469042
Hermaphrodite	2	20	3	27	5.19615	12.8	3.57771	11.7	1.1	0.0859375	0.293151
Hermaphrodite	2	20	16	27	5.19615	9.5	3.08221	8.5	1	0.105263	0.324443
Hermaphrodite	2	20	24	27	5.19615	8.4	2.89828	7.6	0.8	0.0952381	0.308607
Hermaphrodite	2	20	17	29	5.38516	10.7	3.27109	9.3	1.4	0.130841	0.36172
Hermaphrodite	2	20	19	29	5.38516	26.6	5.15752	24.3	2.3	0.0864662	0.294051
Hermaphrodite	2	20	10	31	5.56776	18.6	4.31277	16.8	1.8	0.0967742	0.311086
Hermaphrodite	2	20	15	33	5.74456	24.3	4.9295	22.8	1.5	0.0617284	0.248452
Hermaphrodite	2	20	6	34	5.83095	21.7	4.65833	17.2	4.5	0.207373	0.455383
Hermaphrodite	2	20	22	35	5.91608	16.9	4.11096	14.8	2.1	0.12426	0.352506
Hermaphrodite	2	20	14	36	6	19.8	4.44972	18.4	1.4	0.0707071	0.265908
Hermaphrodite	2	20	18	36	6	24.7	4.96991	23.2	1.5	0.0607287	0.246432
Hermaphrodite	2	20	5	37	6.08276	28	5.2915	26	2	0.0714286	0.267261
Hermaphrodite	2	20	23	37	6.08276	19.2	4.38178	17	2.2	0.114583	0.338502
Hermaphrodite	2	20	25	37	6.08276	21.9	4.67974	20.1	1.8	0.0821918	0.286691
Hermaphrodite	2	20	7	38	6.16441	25.8	5.07937	23.8	2	0.0775194	0.278423
Hermaphrodite	2	20	4	40	6.32456	31.6	5.62139	28.9	2.7	0.085443	0.292306
Hermaphrodite	2	20	8	42	6.48074	28.7	5.35724	26.4	2.3	0.0801394	0.283089
Hermaphrodite	2	20	11	43	6.55744	33.3	5.77062	31.1	2.2	0.0660661	0.257033
Hermaphrodite	2	20	12	43	6.55744	27	5.19615	25.5	1.5	0.0555556	0.235702
Hermaphrodite	2	20	1	45	6.7082	39.9	6.31664	38.1	1.8	0.0451128	0.212398
Hermaphrodite	2	20	9	45	6.7082	41.3	6.42651	38.1	3.2	0.0774818	0.278356
Hermaphrodite	2	20	13	45	6.7082	35	5.91608	33.4	1.6	0.0457143	0.213809
Hermaphrodite	2	20	2	49	7	64.5	8.03119	55.6	8.9	0.137984	0.371463
Hermaphrodite	2	22	1	18	4.24264	9.2	3.03315	6.7	2.5	0.271739	0.521286
Hermaphrodite	2	22	9	21	4.58258	10.9	3.30151	9.4	1.5	0.137615	0.370965
Hermaphrodite	2	22	15	24	4.89898	13.4	3.6606	11.5	1.9	0.141791	0.376552
Hermaphrodite	2	22	8	25	5	16.3	4.03733	14.9	1.4	0.0858896	0.293069
Hermaphrodite	2	22	18	25	5	16.5	4.06202	14.8	1.7	0.10303	0.320983
Hermaphrodite	2	22	22	26	5.09902	16.8	4.09878	12.2	4.6	0.27381	0.523268
Hermaphrodite	2	22	10	28	5.2915	14.5	3.80789	12.8	1.7	0.117241	0.342405
Hermaphrodite	2	22	12	28	5.2915	18.7	4.32435	16.7	2	0.106952	0.327035
Hermaphrodite	2	22	11	29	5.38516	16.1	4.01248	14.2	1.9	0.118012	0.343529
Hermaphrodite	2	22	14	31	5.56776	15.5	3.937	14.1	1.4	0.0903226	0.300537
Hermaphrodite	2	22	4	32	5.65685	24.9	4.98999	17.8	7.1	0.285141	0.533986
Hermaphrodite	2	22	6	33	5.74456	18.3	4.27785	16.5	1.8	0.0983607	0.313625
Hermaphrodite	2	22	16	33	5.74456	25.4	5.03984	22.4	3	0.11811	0.343672
Hermaphrodite	2	22	20	33	5.74456	17.7	4.20714	15.9	1.8	0.101695	0.318896
Hermaphrodite	2	22	21	33	5.74456	15.5	3.937	13.4	2.1	0.135484	0.368081
Hermaphrodite	2	22	17	34	5.83095	25.4	5.03984	23.5	1.9	0.0748031	0.273502
Hermaphrodite	2	22	19	34	5.83095	13.7	3.70135	12.2	1.5	0.109489	0.330891
Hermaphrodite	2	22	2	35	5.91608	27.8	5.27257	25.5	2.3	0.0827338	0.287635
Hermaphrodite	2	22	7	35	5.91608	20.8	4.5607	18.7	2.1	0.100962	0.317744
Hermaphrodite	2	22	13	37	6.08276	31.8	5.63915	29.1	2.7	0.0849057	0.291386
Hermaphrodite	2	22	23	37	6.08276	27.3	5.22494	25	2.3	0.0842491	0.290257
Hermaphrodite	2	22	3	38	6.16441	33.8	5.81378	31	2.8	0.0828402	0.28782
Hermaphrodite	2	22	25	38	6.16441	27.4	5.2345	25	2.4	0.0875912	0.295958
Hermaphrodite	2	22	24	39	6.245	29.9	5.46809	26	3.9	0.130435	0.361158
Hermaphrodite	2	22	5	44	6.63325	32.1	5.66569	27.5	4.6	0.143302	0.378553
Hermaphrodite	2	23	24	21	4.58258	15.2	3.89872	13.6	1.6	0.105263	0.324443
Hermaphrodite	2	23	25	21	4.58258	8.6	2.93258	8.5	0.1	0.0116279	0.107833
Hermaphrodite	2	23	20	27	5.19615	15.6	3.94968	12.9	2.7	0.173077	0.416025
Hermaphrodite	2	23	19	28	5.2915	17.9	4.23084	16	1.9	0.106145	0.325799
Hermaphrodite	2	23	3	30	5.47723	22.9	4.78539	17.8	5.1	0.222707	0.471919
Hermaphrodite	2	23	21	31	5.56776	23.7	4.86826	17.9	5.8	0.244726	0.494698
Hermaphrodite	2	23	23	31	5.56776	19.8	4.44972	16.4	3.4	0.171717	0.414388
Hermaphrodite	2	23	7	33	5.74456	19.8	4.44972	17.4	2.4	0.121212	0.348155
Hermaphrodite	2	23	5	34	5.83095	18.2	4.26615	14.5	3.7	0.203297	0.450884
Hermaphrodite	2	23	13	35	5.91608	30	5.47723	21.9	8.1	0.27	0.519615
Hermaphrodite	2	23	2	36	6	30	5.47723	23.2	6.8	0.226667	0.476095
Hermaphrodite	2	23	8	36	6	33.7	5.80517	24.1	9.6	0.284866	0.533729
Hermaphrodite	2	23	18	36	6	23.5	4.84768	17.6	5.9	0.251064	0.501063
Hermaphrodite	2	23	10	37	6.08276	34.3	5.85662	30.1	4.2	0.122449	0.349927
Hermaphrodite	2	23	12	37	6.08276	28.2	5.31037	25.4	2.8	0.0992908	0.315104
Hermaphrodite	2	23	22	38	6.16441	26.1	5.10882	20.9	5.2	0.199234	0.446356
Hermaphrodite	2	23	16	39	6.245	29.3	5.41295	21.9	7.4	0.25256	0.502553
Hermaphrodite	2	23	14	40	6.32456	36.1	6.00833	29.6	6.5	0.180055	0.424329
Hermaphrodite	2	23	15	40	6.32456	35.2	5.93296	26.1	9.1	0.258523	0.508451
Hermaphrodite	2	23	9	41	6.40312	43.8	6.61816	30.1	13.7	0.312785	0.559272
Hermaphrodite	2	23	17	41	6.40312	41.8	6.46529	31.6	10.2	0.244019	0.493983
Hermaphrodite	2	23	1	42	6.48074	29	5.38516	25.8	3.2	0.110345	0.332182
Hermaphrodite	2	23	6	42	6.48074	34	5.83095	25.6	8.4	0.247059	0.49705
Hermaphrodite	2	23	4	43	6.55744	38.7	6.22093	29.7	9	0.232558	0.482243
Hermaphrodite	2	23	11	44	6.63325	43.7	6.6106	36.9	6.8	0.155606	0.39447
Hermaphrodite	2	24	25	24	4.89898	13.9	3.72827	12.6	1.3	0.0935252	0.305819
Hermaphrodite	2	24	23	28	5.2915	11.6	3.40588	10.5	1.1	0.0948276	0.307941
Hermaphrodite	2	24	10	30	5.47723	18.1	4.25441	17.7	0.4	0.0220994	0.148659
Hermaphrodite	2	24	16	32	5.65685	18	4.24264	16.7	1.3	0.0722222	0.268742
Hermaphrodite	2	24	17	32	5.65685	27.3	5.22494	25	2.3	0.0842491	0.290257
Hermaphrodite	2	24	24	32	5.65685	8.7	2.94958	8.5	0.2	0.0229885	0.15162
Hermaphrodite	2	24	21	33	5.74456	18.7	4.32435	17.4	1.3	0.0695187	0.263664
Hermaphrodite	2	24	3	34	5.83095	20.3	4.50555	19.4	0.9	0.044335	0.210559
Hermaphrodite	2	24	20	34	5.83095	19.5	4.41588	18.1	1.4	0.0717949	0.267946
Hermaphrodite	2	24	4	35	5.91608	12.7	3.56371	12.1	0.6	0.0472441	0.217357
Hermaphrodite	2	24	12	35	5.91608	16.8	4.09878	16	0.8	0.047619	0.218218
Hermaphrodite	2	24	1	36	6	30.7	5.54076	28.5	2.2	0.0716612	0.267696
Hermaphrodite	2	24	8	36	6	27.4	5.2345	25	2.4	0.0875912	0.295958
Hermaphrodite	2	24	18	36	6	20.5	4.52769	19.4	1.1	0.0536585	0.231643
Hermaphrodite	2	24	7	39	6.245	29.1	5.39444	27.1	2	0.0687285	0.262161
Hermaphrodite	2	24	2	40	6.32456	32.9	5.73585	30.8	2.1	0.0638298	0.252646
Hermaphrodite	2	24	6	40	6.32456	19.5	4.41588	18.7	0.8	0.0410256	0.202548
Hermaphrodite	2	24	13	40	6.32456	35.4	5.94979	33.7	1.7	0.0480226	0.219141
Hermaphrodite	2	24	22	41	6.40312	30.3	5.50454	27.7	2.6	0.0858086	0.292931
Hermaphrodite	2	24	11	44	6.63325	37.6	6.13188	35.1	2.5	0.0664894	0.257855
Hermaphrodite	2	24	9	45	6.7082	35.4	5.94979	33	2.4	0.0677966	0.260378
Hermaphrodite	2	24	14	45	6.7082	39.2	6.26099	36.4	2.8	0.0714286	0.267261
Hermaphrodite	2	24	15	45	6.7082	34.9	5.90762	32.6	2.3	0.0659026	0.256715
Hermaphrodite	2	24	5	49	7	57.1	7.55645	53.4	3.7	0.0647986	0.254556
Hermaphrodite	2	24	19	50	7.07107	50.1	7.07814	47	3.1	0.0618762	0.248749
Hermaphrodite	2	25	4	21	4.58258	14.6	3.82099	12.3	2.3	0.157534	0.396906
Hermaphrodite	2	25	13	27	5.19615	11.8	3.43511	10.4	1.4	0.118644	0.344447
Hermaphrodite	2	25	21	28	5.2915	11.4	3.37639	10.3	1.1	0.0964912	0.31063
Hermaphrodite	2	25	6	31	5.56776	16.5	4.06202	14.9	1.6	0.0969697	0.3114
Hermaphrodite	2	25	5	32	5.65685	21.9	4.67974	19.3	2.6	0.118721	0.34456
Hermaphrodite	2	25	8	32	5.65685	16.1	4.01248	14.4	1.7	0.10559	0.324946
Hermaphrodite	2	25	12	32	5.65685	18.4	4.28952	16.9	1.5	0.0815217	0.28552
Hermaphrodite	2	25	23	32	5.65685	14.6	3.82099	13	1.6	0.109589	0.331042
Hermaphrodite	2	25	25	33	5.74456	16.6	4.07431	15.2	1.4	0.0843373	0.290409
Hermaphrodite	2	25	10	34	5.83095	30.6	5.53173	25.7	4.9	0.160131	0.400163
Hermaphrodite	2	25	3	35	5.91608	17.2	4.14729	14.9	2.3	0.133721	0.365679
Hermaphrodite	2	25	1	36	6	16.7	4.08656	14.9	1.8	0.107784	0.328305
Hermaphrodite	2	25	19	36	6	20.4	4.51664	18.6	1.8	0.0882353	0.297044
Hermaphrodite	2	25	9	37	6.08276	26.3	5.12835	24.4	1.9	0.0722433	0.268781
Hermaphrodite	2	25	11	38	6.16441	25	5	22.5	2.5	0.1	0.316228
Hermaphrodite	2	25	22	39	6.245	24	4.89898	21.9	2.1	0.0875	0.295804
Hermaphrodite	2	25	2	40	6.32456	23.8	4.87852	21.8	2	0.0840336	0.289886
Hermaphrodite	2	25	7	40	6.32456	31.5	5.61249	28.9	2.6	0.0825397	0.287297
Hermaphrodite	2	25	15	41	6.40312	29.9	5.46809	27.3	2.6	0.0869565	0.294884
Hermaphrodite	2	25	16	42	6.48074	31.1	5.57674	28.4	2.7	0.0868167	0.294647
Hermaphrodite	2	25	20	42	6.48074	34.3	5.85662	31.2	3.1	0.090379	0.300631
Hermaphrodite	2	25	14	43	6.55744	32.7	5.71839	30.1	2.6	0.0795107	0.281976
Hermaphrodite	2	25	17	44	6.63325	42.6	6.52687	38.9	3.7	0.0868545	0.294711
Hermaphrodite	2	25	24	44	6.63325	29.7	5.44977	26.3	3.4	0.114478	0.338346
Hermaphrodite	2	25	18	48	6.9282	46.4	6.81175	41.8	4.6	0.0991379	0.314862
Hermaphrodite	2	26	13	27	5.19615	9.2	3.03315	7.9	1.3	0.141304	0.375905
Hermaphrodite	2	26	11	29	5.38516	18.7	4.32435	16.5	2.2	0.117647	0.342997
Hermaphrodite	2	26	15	34	5.83095	19.8	4.44972	17.8	2	0.10101	0.317821
Hermaphrodite	2	26	17	36	6	27.3	5.22494	23.5	3.8	0.139194	0.373087
Hermaphrodite	2	26	18	36	6	22.8	4.77493	20.9	1.9	0.0833333	0.288675
Hermaphrodite	2	26	14	37	6.08276	26.4	5.13809	22.5	3.9	0.147727	0.384353
Hermaphrodite	2	26	7	39	6.245	26.4	5.13809	24.6	1.8	0.0681818	0.261116
Hermaphrodite	2	26	5	40	6.32456	29.7	5.44977	26.1	3.6	0.121212	0.348155
Hermaphrodite	2	26	12	40	6.32456	29.8	5.45894	27.3	2.5	0.0838926	0.289642
Hermaphrodite	2	26	16	40	6.32456	31.8	5.63915	29.4	2.4	0.0754717	0.274721
Hermaphrodite	2	26	25	41	6.40312	26.8	5.17687	24.4	2.4	0.0895522	0.299253
Hermaphrodite	2	26	2	42	6.48074	38.3	6.1887	32.7	5.6	0.146214	0.38238
Hermaphrodite	2	26	19	42	6.48074	29	5.38516	26.1	2.9	0.1	0.316228
Hermaphrodite	2	26	4	43	6.55744	33.6	5.79655	30	3.6	0.107143	0.327327
Hermaphrodite	2	26	21	43	6.55744	31.7	5.63028	27.5	4.2	0.132492	0.363995
Hermaphrodite	2	26	1	44	6.63325	40.8	6.38749	34.1	6.7	0.164216	0.405235
Hermaphrodite	2	26	20	44	6.63325	34.3	5.85662	31	3.3	0.0962099	0.310177
Hermaphrodite	2	26	8	45	6.7082	34.3	5.85662	31	3.3	0.0962099	0.310177
Hermaphrodite	2	26	22	45	6.7082	36.8	6.0663	31.1	5.7	0.154891	0.393562
Hermaphrodite	2	26	24	46	6.78233	29.9	5.46809	26.6	3.3	0.110368	0.332217
Hermaphrodite	2	26	6	47	6.85565	35.3	5.94138	29.5	5.8	0.164306	0.405347
Hermaphrodite	2	26	9	47	6.85565	43.6	6.60303	39.5	4.1	0.0940367	0.306654
Hermaphrodite	2	26	23	47	6.85565	39.3	6.26897	35.3	4	0.101781	0.319032
Hermaphrodite	2	26	3	48	6.9282	41.6	6.44981	37.5	4.1	0.0985577	0.313939
Hermaphrodite	2	26	10	54	7.34847	42.9	6.54981	36.6	6.3	0.146853	0.383214
Hermaphrodite	2	28	19	29	5.38516	15	3.87298	13.4	1.6	0.106667	0.326599
Hermaphrodite	2	28	24	30	5.47723	19.6	4.42719	17.7	1.9	0.0969388	0.31135
Hermaphrodite	2	28	20	32	5.65685	14.8	3.84708	13.2	1.6	0.108108	0.328798
Hermaphrodite	2	28	12	34	5.83095	13.9	3.72827	12.4	1.5	0.107914	0.328502
Hermaphrodite	2	28	23	34	5.83095	19.6	4.42719	13.9	5.7	0.290816	0.539274
Hermaphrodite	2	28	2	35	5.91608	20.3	4.50555	18.4	1.9	0.0935961	0.305935
Hermaphrodite	2	28	10	37	6.08276	25.1	5.00999	23	2.1	0.0836653	0.28925
Hermaphrodite	2	28	21	37	6.08276	23.6	4.85798	21.2	2.4	0.101695	0.318896
Hermaphrodite	2	28	1	39	6.245	30.3	5.50454	27.8	2.5	0.0825083	0.287242
Hermaphrodite	2	28	14	39	6.245	30.4	5.51362	27.6	2.8	0.0921053	0.303488
Hermaphrodite	2	28	5	41	6.40312	27.5	5.24404	23.6	3.9	0.141818	0.376588
Hermaphrodite	2	28	7	42	6.48074	21.8	4.66905	19	2.8	0.12844	0.358386
Hermaphrodite	2	28	8	43	6.55744	29.1	5.39444	26.5	2.6	0.0893471	0.29891
Hermaphrodite	2	28	11	43	6.55744	30.9	5.55878	28.2	2.7	0.0873786	0.295599
Hermaphrodite	2	28	15	43	6.55744	33.6	5.79655	30.8	2.8	0.0833333	0.288675
Hermaphrodite	2	28	18	44	6.63325	34.5	5.87367	30.9	3.6	0.104348	0.323029
Hermaphrodite	2	28	3	45	6.7082	25.9	5.0892	23.5	2.4	0.0926641	0.304408
Hermaphrodite	2	28	22	46	6.78233	33	5.74456	29.4	3.6	0.109091	0.330289
Hermaphrodite	2	28	17	47	6.85565	45.3	6.73053	40.3	5	0.110375	0.332228
Hermaphrodite	2	28	25	47	6.85565	40.2	6.34035	35.8	4.4	0.109453	0.330836
Hermaphrodite	2	28	4	50	7.07107	46.4	6.81175	41	5.4	0.116379	0.341144
Hermaphrodite	2	28	9	50	7.07107	46.9	6.84836	41.5	5.4	0.115139	0.339321
Hermaphrodite	2	28	13	50	7.07107	44.2	6.64831	39	5.2	0.117647	0.342997
Hermaphrodite	2	28	16	51	7.14143	40	6.32456	35	5	0.125	0.353553
Hermaphrodite	2	28	6	53	7.28011	56.5	7.51665	50	6.5	0.115044	0.339182
Hermaphrodite	2	30	18	25	5	9.2	3.03315	8.4	0.8	0.0869565	0.294884
Hermaphrodite	2	30	25	25	5	9.2	3.03315	7.7	1.5	0.163043	0.403786
Hermaphrodite	2	30	4	28	5.2915	12.9	3.59166	11.8	1.1	0.0852713	0.292013
Hermaphrodite	2	30	24	28	5.2915	10.6	3.25576	9.4	1.2	0.113208	0.336463
Hermaphrodite	2	30	22	29	5.38516	12.8	3.57771	11.6	1.2	0.09375	0.306186
Hermaphrodite	2	30	23	31	5.56776	15.4	3.92428	13.4	2	0.12987	0.360375
Hermaphrodite	2	30	19	33	5.74456	19.8	4.44972	16.6	3.2	0.161616	0.402015
Hermaphrodite	2	30	13	34	5.83095	21	4.58258	19.2	1.8	0.0857143	0.29277
Hermaphrodite	2	30	21	35	5.91608	24.2	4.91935	22	2.2	0.0909091	0.301511
Hermaphrodite	2	30	3	36	6	20.2	4.49444	17.3	2.9	0.143564	0.378899
Hermaphrodite	2	30	12	36	6	17	4.12311	15.1	1.9	0.111765	0.334312
Hermaphrodite	2	30	15	36	6	23.1	4.80625	20.1	3	0.12987	0.360375
Hermaphrodite	2	30	5	37	6.08276	21.3	4.61519	18.4	2.9	0.13615	0.368985
Hermaphrodite	2	30	10	37	6.08276	27	5.19615	25.2	1.8	0.0666667	0.258199
Hermaphrodite	2	30	20	37	6.08276	27.4	5.2345	23.4	4	0.145985	0.38208
Hermaphrodite	2	30	2	38	6.16441	26.9	5.18652	24.3	2.6	0.0966543	0.310893
Hermaphrodite	2	30	6	38	6.16441	27.6	5.25357	23.6	4	0.144928	0.380693
Hermaphrodite	2	30	11	39	6.245	26.5	5.14782	22.8	3.7	0.139623	0.373661
Hermaphrodite	2	30	7	41	6.40312	27.9	5.28205	25.5	2.4	0.0860215	0.293294
Hermaphrodite	2	30	8	43	6.55744	41.7	6.45755	37.8	3.9	0.0935252	0.305819
Hermaphrodite	2	30	16	43	6.55744	32.1	5.66569	29.1	3	0.0934579	0.305709
Hermaphrodite	2	30	1	44	6.63325	40.3	6.34823	36.1	4.2	0.104218	0.322829
Hermaphrodite	2	30	9	44	6.63325	30.9	5.55878	28	2.9	0.0938511	0.306351
Hermaphrodite	2	30	17	44	6.63325	30.9	5.55878	27.9	3	0.0970874	0.311588
Hermaphrodite	2	30	14	46	6.78233	39	6.245	35.4	3.6	0.0923077	0.303822
Hermaphrodite	2	34	19	29	5.38516	11.9	3.44964	10.7	1.2	0.10084	0.317554
Hermaphrodite	2	34	25	29	5.38516	17.9	4.23084	16.3	1.6	0.0893855	0.298974
Hermaphrodite	2	34	4	32	5.65685	19.3	4.39318	17.3	2	0.103627	0.321911
Hermaphrodite	2	34	24	33	5.74456	16.6	4.07431	15.3	1.3	0.0783133	0.279845
Hermaphrodite	2	34	12	34	5.83095	14.6	3.82099	13.3	1.3	0.0890411	0.298398
Hermaphrodite	2	34	20	34	5.83095	20.2	4.49444	18.3	1.9	0.0940594	0.306691
Hermaphrodite	2	34	23	35	5.91608	15.5	3.937	14.3	1.2	0.0774194	0.278243
Hermaphrodite	2	34	14	36	6	19.3	4.39318	16.7	2.6	0.134715	0.367035
Hermaphrodite	2	34	15	36	6	17.6	4.19524	15.9	1.7	0.0965909	0.310791
Hermaphrodite	2	34	16	37	6.08276	17.2	4.14729	15.5	1.7	0.0988372	0.314384
Hermaphrodite	2	34	13	38	6.16441	29.8	5.45894	27.3	2.5	0.0838926	0.289642
Hermaphrodite	2	34	5	39	6.245	26	5.09902	23.9	2.1	0.0807692	0.284199
Hermaphrodite	2	34	17	40	6.32456	34	5.83095	30.4	3.6	0.105882	0.325396
Hermaphrodite	2	34	18	41	6.40312	30.7	5.54076	27.6	3.1	0.100977	0.317769
Hermaphrodite	2	34	10	44	6.63325	36	6	31.2	4.8	0.133333	0.365148
Hermaphrodite	2	34	6	45	6.7082	42	6.48074	37.3	4.7	0.111905	0.334522
Hermaphrodite	2	34	21	45	6.7082	37	6.08276	32.4	4.6	0.124324	0.352597
Hermaphrodite	2	34	11	48	6.9282	35.7	5.97495	31.3	4.4	0.123249	0.351069
Hermaphrodite	2	34	7	49	7	39.2	6.26099	35.8	3.4	0.0867347	0.294508
Hermaphrodite	2	34	22	49	7	43.7	6.6106	40.3	3.4	0.0778032	0.278932
Hermaphrodite	2	34	9	51	7.14143	38.5	6.20484	35.1	3.4	0.0883117	0.297173
Hermaphrodite	2	34	1	52	7.2111	43.8	6.61816	38.4	5.4	0.123288	0.351123
Hermaphrodite	2	34	2	52	7.2111	47.6	6.89928	41.5	6.1	0.128151	0.357982
Hermaphrodite	2	34	3	52	7.2111	47.6	6.89928	41.8	5.8	0.121849	0.349068
Hermaphrodite	2	34	8	54	7.34847	45	6.7082	39.5	5.5	0.122222	0.349603
Hermaphrodite	2	36	25	22	4.69042	7.9	2.81069	7.2	0.7	0.0886076	0.29767
Hermaphrodite	2	36	6	24	4.89898	14.5	3.80789	12.7	1.8	0.124138	0.352332
Hermaphrodite	2	36	23	24	4.89898	10.4	3.2249	9.2	1.2	0.115385	0.339683
Hermaphrodite	2	36	18	26	5.09902	14.3	3.78153	12.3	2	0.13986	0.373979
Hermaphrodite	2	36	20	26	5.09902	11.3	3.36155	10.4	0.9	0.079646	0.282216
Hermaphrodite	2	36	2	29	5.38516	14.3	3.78153	12.5	1.8	0.125874	0.354787
Hermaphrodite	2	36	5	29	5.38516	12.8	3.57771	11.4	1.4	0.109375	0.330719
Hermaphrodite	2	36	19	30	5.47723	15	3.87298	13.4	1.6	0.106667	0.326599
Hermaphrodite	2	36	24	30	5.47723	23.7	4.86826	21.3	2.4	0.101266	0.318223
Hermaphrodite	2	36	17	31	5.56776	25.5	5.04975	23.4	2.1	0.0823529	0.286972
Hermaphrodite	2	36	21	31	5.56776	16.7	4.08656	15	1.7	0.101796	0.319055
Hermaphrodite	2	36	1	33	5.74456	27.3	5.22494	24.9	2.4	0.0879121	0.2965
Hermaphrodite	2	36	9	33	5.74456	26.7	5.1672	24.2	2.5	0.093633	0.305995
Hermaphrodite	2	36	11	33	5.74456	19.4	4.40454	16.7	2.7	0.139175	0.373062
Hermaphrodite	2	36	12	33	5.74456	19.5	4.41588	17.9	1.6	0.0820513	0.286446
Hermaphrodite	2	36	16	33	5.74456	20.6	4.53872	19	1.6	0.0776699	0.278693
Hermaphrodite	2	36	14	35	5.91608	21.5	4.63681	19.1	2.4	0.111628	0.334108
Hermaphrodite	2	36	22	36	6	20.4	4.51664	18.3	2.1	0.102941	0.320844
Hermaphrodite	2	36	7	37	6.08276	20.8	4.5607	17.6	3.2	0.153846	0.392232
Hermaphrodite	2	36	8	37	6.08276	27	5.19615	23.4	3.6	0.133333	0.365148
Hermaphrodite	2	36	4	39	6.245	25.6	5.05964	22.7	2.9	0.113281	0.336573
Hermaphrodite	2	36	10	39	6.245	34.4	5.86515	30.5	3.9	0.113372	0.336708
Hermaphrodite	2	36	13	39	6.245	32.7	5.71839	29.9	2.8	0.0856269	0.292621
Hermaphrodite	2	36	3	40	6.32456	37.7	6.14003	34.8	2.9	0.0769231	0.27735
Hermaphrodite	2	36	15	40	6.32456	29.1	5.39444	26.1	3	0.103093	0.321081
Hermaphrodite	2	37	25	22	4.69042	8.6	2.93258	7.3	1.3	0.151163	0.388797
Hermaphrodite	2	37	7	24	4.89898	12.1	3.47851	10.4	1.7	0.140496	0.374828
Hermaphrodite	2	37	24	25	5	10.7	3.27109	9	1.7	0.158879	0.398596
Hermaphrodite	2	37	2	26	5.09902	15.8	3.97492	13.4	2.4	0.151899	0.389742
Hermaphrodite	2	37	13	28	5.2915	24.1	4.90918	21.9	2.2	0.0912863	0.302136
Hermaphrodite	2	37	23	28	5.2915	12.2	3.49285	11	1.2	0.0983607	0.313625
Hermaphrodite	2	37	21	29	5.38516	20.6	4.53872	17.6	3	0.145631	0.381616
Hermaphrodite	2	37	22	29	5.38516	14.8	3.84708	13.6	1.2	0.0810811	0.284747
Hermaphrodite	2	37	9	30	5.47723	15.4	3.92428	12.8	2.6	0.168831	0.410891
Hermaphrodite	2	37	14	31	5.56776	17	4.12311	15.4	1.6	0.0941176	0.306786
Hermaphrodite	2	37	17	31	5.56776	14.3	3.78153	12.8	1.5	0.104895	0.323875
Hermaphrodite	2	37	18	31	5.56776	24.3	4.9295	22.1	2.2	0.090535	0.30089
Hermaphrodite	2	37	15	32	5.65685	21.2	4.60435	19.8	1.4	0.0660377	0.256978
Hermaphrodite	2	37	16	32	5.65685	17.5	4.1833	16.4	1.1	0.0628571	0.250713
Hermaphrodite	2	37	4	33	5.74456	14.8	3.84708	13.3	1.5	0.101351	0.318357
Hermaphrodite	2	37	20	33	5.74456	22.2	4.71169	19.1	3.1	0.13964	0.373684
Hermaphrodite	2	37	10	34	5.83095	26.4	5.13809	23.8	2.6	0.0984848	0.313823
Hermaphrodite	2	37	19	34	5.83095	19.8	4.44972	18	1.8	0.0909091	0.301511
Hermaphrodite	2	37	6	36	6	26.2	5.11859	23.2	3	0.114504	0.338384
Hermaphrodite	2	37	12	36	6	26.6	5.15752	23	3.6	0.135338	0.367884
Hermaphrodite	2	37	5	37	6.08276	26.6	5.15752	23.2	3.4	0.12782	0.357519
Hermaphrodite	2	37	8	38	6.16441	29.6	5.44059	27.1	2.5	0.0844595	0.290619
Hermaphrodite	2	37	1	40	6.32456	32.5	5.70088	28.7	3.8	0.116923	0.34194
Hermaphrodite	2	37	11	40	6.32456	33.8	5.81378	30.6	3.2	0.0946746	0.307692
Hermaphrodite	2	37	3	41	6.40312	35.1	5.92453	30.7	4.4	0.125356	0.354057
Hermaphrodite	2	39	19	29	5.38516	18.9	4.34741	17	1.9	0.100529	0.317063
Hermaphrodite	2	39	20	32	5.65685	13.9	3.72827	12.5	1.4	0.100719	0.317363
Hermaphrodite	2	39	25	37	6.08276	17.1	4.13521	15.8	1.3	0.0760234	0.275723
Hermaphrodite	2	39	5	38	6.16441	27.1	5.20577	25	2.1	0.0774908	0.278372
Hermaphrodite	2	39	24	38	6.16441	22.2	4.71169	20.2	2	0.0900901	0.30015
Hermaphrodite	2	39	4	39	6.245	23.8	4.87852	21.5	2.3	0.0966387	0.310868
Hermaphrodite	2	39	21	39	6.245	32.8	5.72713	29.9	2.9	0.0884146	0.297346
Hermaphrodite	2	39	3	41	6.40312	29	5.38516	26.3	2.7	0.0931034	0.305129
Hermaphrodite	2	39	10	41	6.40312	38.2	6.18061	34.7	3.5	0.091623	0.302693
Hermaphrodite	2	39	8	42	6.48074	37.1	6.09098	34.9	2.2	0.0592992	0.243514
Hermaphrodite	2	39	9	43	6.55744	33.1	5.75326	30.2	2.9	0.0876133	0.295995
Hermaphrodite	2	39	11	43	6.55744	36.8	6.0663	32.6	4.2	0.11413	0.337832
Hermaphrodite	2	39	16	43	6.55744	33.8	5.81378	30.9	2.9	0.0857988	0.292914
Hermaphrodite	2	39	18	43	6.55744	32.7	5.71839	29.8	2.9	0.088685	0.2978
Hermaphrodite	2	39	22	43	6.55744	28.7	5.35724	26.5	2.2	0.0766551	0.276866
Hermaphrodite	2	39	23	43	6.55744	23.8	4.87852	21.8	2	0.0840336	0.289886
Hermaphrodite	2	39	7	45	6.7082	34.1	5.83952	31	3.1	0.0909091	0.301511
Hermaphrodite	2	39	12	45	6.7082	34.7	5.89067	32	2.7	0.0778098	0.278944
Hermaphrodite	2	39	14	45	6.7082	35.7	5.97495	31.2	4.5	0.12605	0.355036
Hermaphrodite	2	39	15	46	6.78233	34.3	5.85662	30.4	3.9	0.113703	0.337198
Hermaphrodite	2	39	2	48	6.9282	50.7	7.12039	46.3	4.4	0.086785	0.294593
Hermaphrodite	2	39	13	48	6.9282	44.3	6.65582	39.1	5.2	0.117381	0.34261
Hermaphrodite	2	39	17	48	6.9282	48.2	6.94262	44.2	4	0.0829876	0.288076
Hermaphrodite	2	39	1	54	7.34847	52	7.2111	47.3	4.7	0.0903846	0.30064
Hermaphrodite	2	39	6	55	7.4162	52	7.2111	47.7	4.3	0.0826923	0.287563
Hermaphrodite	2	40	9	31	5.56776	29.2	5.4037	25.9	3.3	0.113014	0.336175
Hermaphrodite	2	40	20	32	5.65685	26.2	5.11859	22	4.2	0.160305	0.400381
Hermaphrodite	2	40	23	35	5.91608	25	5	20.2	4.8	0.192	0.438178
Hermaphrodite	2	40	15	36	6	24.8	4.97996	22	2.8	0.112903	0.336011
Hermaphrodite	2	40	14	39	6.245	41	6.40312	32.5	8.5	0.207317	0.455321
Hermaphrodite	2	40	18	40	6.32456	33.9	5.82237	28.1	5.8	0.171091	0.413632
Hermaphrodite	2	40	22	40	6.32456	37.3	6.10737	31.8	5.5	0.147453	0.383996
Hermaphrodite	2	40	24	40	6.32456	40.3	6.34823	32	8.3	0.205955	0.453823
Hermaphrodite	2	40	8	41	6.40312	43.3	6.58027	34.5	8.8	0.203233	0.450814
Hermaphrodite	2	40	3	42	6.48074	43.8	6.61816	35.2	8.6	0.196347	0.443111
Hermaphrodite	2	40	12	42	6.48074	39.3	6.26897	32.3	7	0.178117	0.422039
Hermaphrodite	2	40	25	42	6.48074	44.6	6.67832	39.9	4.7	0.105381	0.324625
Hermaphrodite	2	40	2	44	6.63325	37.6	6.13188	31.8	5.8	0.154255	0.392754
Hermaphrodite	2	40	4	45	6.7082	48.3	6.94982	39.5	8.8	0.182195	0.426843
Hermaphrodite	2	40	6	45	6.7082	39.5	6.2849	33.2	6.3	0.159494	0.399367
Hermaphrodite	2	40	19	45	6.7082	52.9	7.27324	47	5.9	0.111531	0.333963
Hermaphrodite	2	40	7	46	6.78233	53.7	7.32803	44.9	8.8	0.163873	0.404813
Hermaphrodite	2	40	10	46	6.78233	50.8	7.12741	44.8	6	0.11811	0.343672
Hermaphrodite	2	40	1	47	6.85565	51.8	7.19722	42.7	9.1	0.175676	0.419137
Hermaphrodite	2	40	16	47	6.85565	59.1	7.68765	46.3	12.8	0.216582	0.465384
Hermaphrodite	2	40	21	47	6.85565	47.8	6.91375	39	8.8	0.1841	0.429069
Hermaphrodite	2	40	5	50	7.07107	43.2	6.57267	34.2	9	0.208333	0.456435
Hermaphrodite	2	40	17	50	7.07107	52.5	7.24569	44.7	7.8	0.148571	0.38545
Hermaphrodite	2	40	13	52	7.2111	72.1	8.49117	57.9	14.2	0.196949	0.443789
Hermaphrodite	2	40	11	54	7.34847	51.5	7.17635	43	8.5	0.165049	0.406262
Hermaphrodite	2	41	22	25	5	20.3	4.50555	17.2	3.1	0.152709	0.39078
Hermaphrodite	2	41	24	25	5	13	3.60555	12.2	0.8	0.0615385	0.248069
Hermaphrodite	2	41	25	25	5	18.8	4.3359	16.7	2.1	0.111702	0.334219
Hermaphrodite	2	41	20	28	5.2915	10.9	3.30151	9.8	1.1	0.100917	0.317675
Hermaphrodite	2	41	23	29	5.38516	23.7	4.86826	22.6	1.1	0.0464135	0.215438
Hermaphrodite	2	41	21	31	5.56776	23	4.79583	21.1	1.9	0.0826087	0.287417
Hermaphrodite	2	41	12	32	5.65685	24.2	4.91935	20.3	3.9	0.161157	0.401444
Hermaphrodite	2	41	15	33	5.74456	23.1	4.80625	20.5	2.6	0.112554	0.335491
Hermaphrodite	2	41	14	34	5.83095	30.1	5.48635	25.8	4.3	0.142857	0.377964
Hermaphrodite	2	41	17	34	5.83095	29.2	5.4037	26.2	3	0.10274	0.32053
Hermaphrodite	2	41	18	34	5.83095	24.7	4.96991	22.3	2.4	0.097166	0.311715
Hermaphrodite	2	41	19	34	5.83095	24.5	4.94975	21.8	2.7	0.110204	0.33197
Hermaphrodite	2	41	1	36	6	28.2	5.31037	25.1	3.1	0.109929	0.331556
Hermaphrodite	2	41	2	36	6	26.4	5.13809	23.3	3.1	0.117424	0.342672
Hermaphrodite	2	41	4	36	6	27	5.19615	24.2	2.8	0.103704	0.322031
Hermaphrodite	2	41	9	37	6.08276	34.3	5.85662	31.4	2.9	0.0845481	0.290772
Hermaphrodite	2	41	13	39	6.245	36.7	6.05805	32.8	3.9	0.106267	0.325986
Hermaphrodite	2	41	16	39	6.245	45.9	6.77495	42.3	3.6	0.0784314	0.280056
Hermaphrodite	2	41	5	40	6.32456	42.2	6.49615	38.5	3.7	0.0876777	0.296104
Hermaphrodite	2	41	7	40	6.32456	35.8	5.98331	32.5	3.3	0.0921788	0.30361
Hermaphrodite	2	41	11	40	6.32456	35.1	5.92453	32.1	3	0.0854701	0.292353
Hermaphrodite	2	41	6	42	6.48074	34.6	5.88218	31.6	3	0.0867052	0.294457
Hermaphrodite	2	41	8	43	6.55744	45.8	6.76757	42.3	3.5	0.0764192	0.27644
Hermaphrodite	2	41	3	44	6.63325	44.1	6.64078	39	5.1	0.115646	0.340068
Hermaphrodite	2	41	10	44	6.63325	35.2	5.93296	32.2	3	0.0852273	0.291937
Hermaphrodite	2	42	18	26	5.09902	19.8	4.44972	16.5	3.3	0.166667	0.408248
Hermaphrodite	2	42	22	27	5.19615	22.8	4.77493	19.1	3.7	0.162281	0.402841
Hermaphrodite	2	42	24	27	5.19615	17.9	4.23084	14.7	3.2	0.178771	0.422813
Hermaphrodite	2	42	12	31	5.56776	19.7	4.43847	16.2	3.5	0.177665	0.421503
Hermaphrodite	2	42	23	32	5.65685	15.5	3.937	13.3	2.2	0.141935	0.376743
Hermaphrodite	2	42	19	33	5.74456	33.2	5.76194	29	4.2	0.126506	0.355677
Hermaphrodite	2	42	25	34	5.83095	16.9	4.11096	14.5	2.4	0.142012	0.376845
Hermaphrodite	2	42	3	35	5.91608	19.9	4.46094	16.3	3.6	0.180905	0.425329
Hermaphrodite	2	42	15	35	5.91608	31.6	5.62139	27.2	4.4	0.139241	0.373149
Hermaphrodite	2	42	11	36	6	31	5.56776	28.6	2.4	0.0774194	0.278243
Hermaphrodite	2	42	14	36	6	22.8	4.77493	19.1	3.7	0.162281	0.402841
Hermaphrodite	2	42	17	36	6	19.2	4.38178	17	2.2	0.114583	0.338502
Hermaphrodite	2	42	5	37	6.08276	30.3	5.50454	25.7	4.6	0.151815	0.389635
Hermaphrodite	2	42	20	37	6.08276	20.5	4.52769	18.2	2.3	0.112195	0.334955
Hermaphrodite	2	42	2	39	6.245	29.8	5.45894	26.5	3.3	0.110738	0.332774
Hermaphrodite	2	42	10	40	6.32456	25.2	5.01996	21.5	3.7	0.146825	0.383178
Hermaphrodite	2	42	21	40	6.32456	19	4.3589	17.1	1.9	0.1	0.316228
Hermaphrodite	2	42	16	42	6.48074	25.9	5.0892	21.7	4.2	0.162162	0.402694
Hermaphrodite	2	42	4	43	6.55744	29	5.38516	26.3	2.7	0.0931034	0.305129
Hermaphrodite	2	42	1	44	6.63325	46.6	6.82642	41.6	5	0.107296	0.327561
Hermaphrodite	2	42	6	45	6.7082	40.7	6.37966	34.8	5.9	0.144963	0.38074
Hermaphrodite	2	42	13	45	6.7082	36.2	6.01664	31.6	4.6	0.127072	0.356471
Hermaphrodite	2	42	9	47	6.85565	43.5	6.59545	37.6	5.9	0.135632	0.368283
Hermaphrodite	2	42	8	49	7	35.5	5.95819	30.2	5.3	0.149296	0.386388
Hermaphrodite	2	42	7	50	7.07107	51.3	7.1624	44.1	7.2	0.140351	0.374634
Hermaphrodite	2	44	25	29	5.38516	16.3	4.03733	14.5	1.8	0.110429	0.332309
Hermaphrodite	2	44	23	30	5.47723	14.7	3.83406	13.1	1.6	0.108844	0.329914
Hermaphrodite	2	44	12	32	5.65685	17.8	4.219	16	1.8	0.101124	0.317999
Hermaphrodite	2	44	18	32	5.65685	20.6	4.53872	18.9	1.7	0.0825243	0.28727
Hermaphrodite	2	44	24	33	5.74456	18	4.24264	15.8	2.2	0.122222	0.349603
Hermaphrodite	2	44	20	34	5.83095	20.2	4.49444	17.5	2.7	0.133663	0.3656
Hermaphrodite	2	44	16	35	5.91608	22.3	4.72229	20.2	2.1	0.0941704	0.306872
Hermaphrodite	2	44	5	37	6.08276	24.9	4.98999	22.8	2.1	0.0843373	0.290409
Hermaphrodite	2	44	15	37	6.08276	21	4.58258	18.6	2.4	0.114286	0.338062
Hermaphrodite	2	44	13	38	6.16441	28.6	5.3479	25.8	2.8	0.0979021	0.312893
Hermaphrodite	2	44	17	38	6.16441	32.4	5.6921	30.1	2.3	0.0709877	0.266435
Hermaphrodite	2	44	9	39	6.245	29.5	5.43139	26.7	2.8	0.0949153	0.308083
Hermaphrodite	2	44	14	39	6.245	29.7	5.44977	27.5	2.2	0.0740741	0.272166
Hermaphrodite	2	44	6	40	6.32456	36	6	32.3	3.7	0.102778	0.32059
Hermaphrodite	2	44	3	41	6.40312	37.5	6.12372	34.4	3.1	0.0826667	0.287518
Hermaphrodite	2	44	19	41	6.40312	26	5.09902	23.4	2.6	0.1	0.316228
Hermaphrodite	2	44	21	41	6.40312	31.9	5.64801	29.7	2.2	0.0689655	0.262613
Hermaphrodite	2	44	1	43	6.55744	41.4	6.43428	36.9	4.5	0.108696	0.32969
Hermaphrodite	2	44	4	43	6.55744	38.2	6.18061	34.8	3.4	0.0890052	0.298337
Hermaphrodite	2	44	22	43	6.55744	33.3	5.77062	30.3	3	0.0900901	0.30015
Hermaphrodite	2	44	7	45	6.7082	36.1	6.00833	32.6	3.5	0.0969529	0.311373
Hermaphrodite	2	44	2	46	6.78233	41.4	6.43428	37.4	4	0.0966184	0.310835
Hermaphrodite	2	44	8	46	6.78233	43.7	6.6106	39.5	4.2	0.0961098	0.310016
Hermaphrodite	2	44	10	48	6.9282	48	6.9282	43.1	4.9	0.102083	0.319505
Hermaphrodite	2	44	11	51	7.14143	46.8	6.84105	42.6	4.2	0.0897436	0.299572
Hermaphrodite	2	45	25	21	4.58258	9	3	8.7	0.3	0.0333333	0.182574
Hermaphrodite	2	45	24	22	4.69042	10.8	3.28634	9.9	0.9	0.0833333	0.288675
Hermaphrodite	2	45	15	27	5.19615	14.2	3.76829	13.2	1	0.0704225	0.265372
Hermaphrodite	2	45	19	27	5.19615	11.7	3.42053	10.7	1	0.0854701	0.292353
Hermaphrodite	2	45	5	29	5.38516	15.1	3.88587	14.3	0.8	0.0529801	0.230174
Hermaphrodite	2	45	23	29	5.38516	13.7	3.70135	12.8	0.9	0.0656934	0.256307
Hermaphrodite	2	45	17	30	5.47723	15.6	3.94968	15.2	0.4	0.025641	0.160128
Hermaphrodite	2	45	1	32	5.65685	16.5	4.06202	16	0.5	0.030303	0.174078
Hermaphrodite	2	45	14	32	5.65685	19.2	4.38178	18.4	0.8	0.0416667	0.204124
Hermaphrodite	2	45	20	33	5.74456	23.8	4.87852	21.8	2	0.0840336	0.289886
Hermaphrodite	2	45	18	38	6.16441	28.1	5.30094	25.9	2.2	0.0782918	0.279807
Hermaphrodite	2	45	8	40	6.32456	17.8	4.219	16.6	1.2	0.0674157	0.259645
Hermaphrodite	2	45	11	40	6.32456	23.6	4.85798	22.4	1.2	0.0508475	0.225494
Hermaphrodite	2	45	13	40	6.32456	31.2	5.5857	29.6	1.6	0.0512821	0.226455
Hermaphrodite	2	45	3	41	6.40312	21.4	4.62601	20.6	0.8	0.0373832	0.193347
Hermaphrodite	2	45	7	41	6.40312	24.3	4.9295	22.9	1.4	0.0576132	0.240027
Hermaphrodite	2	45	22	41	6.40312	29.9	5.46809	27.2	2.7	0.090301	0.300501
Hermaphrodite	2	45	4	42	6.48074	31.1	5.57674	29.5	1.6	0.0514469	0.226819
Hermaphrodite	2	45	10	42	6.48074	39.1	6.253	37.2	1.9	0.0485934	0.220439
Hermaphrodite	2	45	16	42	6.48074	24.5	4.94975	23.2	1.3	0.0530612	0.23035
Hermaphrodite	2	45	21	42	6.48074	26.8	5.17687	25.2	1.6	0.0597015	0.244339
Hermaphrodite	2	45	9	43	6.55744	37.4	6.11555	34.4	3	0.0802139	0.283221
Hermaphrodite	2	45	12	43	6.55744	30.1	5.48635	28.2	1.9	0.0631229	0.251243
Hermaphrodite	2	45	6	47	6.85565	38.3	6.1887	35.5	2.8	0.073107	0.270383
Hermaphrodite	2	45	2	55	7.4162	37.2	6.09918	35.2	2	0.0537634	0.231869
Hermaphrodite	2	46	20	29	5.38516	16	4	15	1	0.0625	0.25
Hermaphrodite	2	46	25	29	5.38516	19	4.3589	18.5	0.5	0.0263158	0.162221
Hermaphrodite	2	46	22	30	5.47723	23.3	4.82701	22.8	0.5	0.0214592	0.14649
Hermaphrodite	2	46	24	30	5.47723	16.3	4.03733	15.2	1.1	0.0674847	0.259778
Hermaphrodite	2	46	12	31	5.56776	15.9	3.98748	14.9	1	0.0628931	0.250785
Hermaphrodite	2	46	19	32	5.65685	24.1	4.90918	22.3	1.8	0.0746888	0.273293
Hermaphrodite	2	46	21	32	5.65685	16.8	4.09878	15.9	0.9	0.0535714	0.231455
Hermaphrodite	2	46	15	33	5.74456	24.6	4.95984	23.4	1.2	0.0487805	0.220863
Hermaphrodite	2	46	18	33	5.74456	24	4.89898	22.6	1.4	0.0583333	0.241523
Hermaphrodite	2	46	5	35	5.91608	38.5	6.20484	35.4	3.1	0.0805195	0.28376
Hermaphrodite	2	46	9	36	6	30.4	5.51362	28.2	2.2	0.0723684	0.269014
Hermaphrodite	2	46	13	36	6	20.7	4.54973	19.8	0.9	0.0434783	0.208514
Hermaphrodite	2	46	1	37	6.08276	34.3	5.85662	31.8	2.5	0.0728863	0.269975
Hermaphrodite	2	46	4	37	6.08276	25.8	5.07937	23.8	2	0.0775194	0.278423
Hermaphrodite	2	46	14	37	6.08276	27.9	5.28205	26.8	1.1	0.0394265	0.198561
Hermaphrodite	2	46	17	38	6.16441	28.2	5.31037	26.4	1.8	0.0638298	0.252646
Hermaphrodite	2	46	7	39	6.245	24.9	4.98999	24	0.9	0.0361446	0.190117
Hermaphrodite	2	46	16	39	6.245	30.2	5.49545	28.3	1.9	0.0629139	0.250826
Hermaphrodite	2	46	11	40	6.32456	39.9	6.31664	37.1	2.8	0.0701754	0.264906
Hermaphrodite	2	46	23	40	6.32456	34.2	5.84808	31.8	2.4	0.0701754	0.264906
Hermaphrodite	2	46	8	41	6.40312	28.5	5.33854	27	1.5	0.0526316	0.229416
Hermaphrodite	2	46	2	42	6.48074	37.2	6.09918	35	2.2	0.0591398	0.243187
Hermaphrodite	2	46	3	42	6.48074	37.8	6.14817	35.3	2.5	0.0661376	0.257172
Hermaphrodite	2	46	6	42	6.48074	38.7	6.22093	36.7	2	0.0516796	0.227331
Hermaphrodite	2	46	10	42	6.48074	39	6.245	36.6	2.4	0.0615385	0.248069
Hermaphrodite	2	47	25	20	4.47214	10.5	3.24037	9.8	0.7	0.0666667	0.258199
Hermaphrodite	2	47	18	22	4.69042	9.9	3.14643	9.1	0.8	0.0808081	0.284268
Hermaphrodite	2	47	15	26	5.09902	15.4	3.92428	14.3	1.1	0.0714286	0.267261
Hermaphrodite	2	47	16	27	5.19615	16.2	4.02492	15.1	1.1	0.0679012	0.260579
Hermaphrodite	2	47	17	27	5.19615	13.5	3.67423	12.8	0.7	0.0518519	0.22771
Hermaphrodite	2	47	10	28	5.2915	18.6	4.31277	17.9	0.7	0.0376344	0.193996
Hermaphrodite	2	47	22	28	5.2915	8.8	2.96648	7.8	1	0.113636	0.3371
Hermaphrodite	2	47	24	28	5.2915	12.6	3.54965	12.1	0.5	0.0396825	0.199205
Hermaphrodite	2	47	19	29	5.38516	23.4	4.83735	22	1.4	0.0598291	0.2446
Hermaphrodite	2	47	5	30	5.47723	19.5	4.41588	18.1	1.4	0.0717949	0.267946
Hermaphrodite	2	47	21	30	5.47723	15	3.87298	13.8	1.2	0.08	0.282843
Hermaphrodite	2	47	3	32	5.65685	28.4	5.32917	26.6	1.8	0.0633803	0.251754
Hermaphrodite	2	47	11	33	5.74456	22.8	4.77493	21	1.8	0.0789474	0.280976
Hermaphrodite	2	47	20	33	5.74456	22.5	4.74342	21.1	1.4	0.0622222	0.249444
Hermaphrodite	2	47	23	33	5.74456	22.8	4.77493	21	1.8	0.0789474	0.280976
Hermaphrodite	2	47	9	34	5.83095	30.6	5.53173	29	1.6	0.0522876	0.228665
Hermaphrodite	2	47	8	35	5.91608	22	4.69042	20.9	1.1	0.05	0.223607
Hermaphrodite	2	47	6	36	6	33.2	5.76194	31.1	2.1	0.063253	0.251502
Hermaphrodite	2	47	14	36	6	29.8	5.45894	28.1	1.7	0.057047	0.238845
Hermaphrodite	2	47	1	37	6.08276	20.4	4.51664	19.1	1.3	0.0637255	0.252439
Hermaphrodite	2	47	7	37	6.08276	34.5	5.87367	32.3	2.2	0.0637681	0.252523
Hermaphrodite	2	47	12	37	6.08276	31.5	5.61249	24.4	7.1	0.225397	0.47476
Hermaphrodite	2	47	13	37	6.08276	30	5.47723	28.6	1.4	0.0466667	0.216025
Hermaphrodite	2	47	4	39	6.245	42	6.48074	39.2	2.8	0.0666667	0.258199
Hermaphrodite	2	47	2	48	6.9282	46.6	6.82642	43.7	2.9	0.0622318	0.249463
Hermaphrodite	2	48	15	26	5.09902	13.5	3.67423	12.7	0.8	0.0592593	0.243432
Hermaphrodite	2	48	23	27	5.19615	13.4	3.6606	12.7	0.7	0.0522388	0.228558
Hermaphrodite	2	48	24	27	5.19615	21.7	4.65833	20.7	1	0.0460829	0.214669
Hermaphrodite	2	48	18	29	5.38516	16.4	4.04969	15.4	1	0.0609756	0.246932
Hermaphrodite	2	48	17	30	5.47723	23.1	4.80625	21.6	1.5	0.0649351	0.254824
Hermaphrodite	2	48	19	30	5.47723	19.4	4.40454	18.8	0.6	0.0309278	0.175863
Hermaphrodite	2	48	21	31	5.56776	12	3.4641	11.6	0.4	0.0333333	0.182574
Hermaphrodite	2	48	22	31	5.56776	14.3	3.78153	13.4	0.9	0.0629371	0.250873
Hermaphrodite	2	48	5	32	5.65685	17.3	4.15933	16.1	1.2	0.0693642	0.263371
Hermaphrodite	2	48	8	34	5.83095	21.1	4.59347	19.7	1.4	0.0663507	0.257586
Hermaphrodite	2	48	14	35	5.91608	21.8	4.66905	19.9	1.9	0.087156	0.295222
Hermaphrodite	2	48	20	35	5.91608	21.1	4.59347	20	1.1	0.0521327	0.228326
Hermaphrodite	2	48	25	35	5.91608	8.2	2.86356	7.6	0.6	0.0731707	0.270501
Hermaphrodite	2	48	4	37	6.08276	27.8	5.27257	26	1.8	0.0647482	0.254457
Hermaphrodite	2	48	11	39	6.245	30.7	5.54076	28.9	1.8	0.0586319	0.24214
Hermaphrodite	2	48	16	39	6.245	18.3	4.27785	17.5	0.8	0.0437158	0.209083
Hermaphrodite	2	48	9	40	6.32456	33	5.74456	31.2	1.8	0.0545455	0.23355
Hermaphrodite	2	48	7	41	6.40312	19	4.3589	17.9	1.1	0.0578947	0.240613
Hermaphrodite	2	48	10	41	6.40312	27.4	5.2345	25.4	2	0.0729927	0.270172
Hermaphrodite	2	48	13	41	6.40312	29.6	5.44059	27.3	2.3	0.0777027	0.278752
Hermaphrodite	2	48	12	42	6.48074	28.9	5.37587	27.5	1.4	0.0484429	0.220097
Hermaphrodite	2	48	3	44	6.63325	26.7	5.1672	25.3	1.4	0.0524345	0.228986
Hermaphrodite	2	48	1	45	6.7082	38	6.16441	35.8	2.2	0.0578947	0.240613
Hermaphrodite	2	48	2	46	6.78233	42.8	6.54217	40.1	2.7	0.0630841	0.251166
Hermaphrodite	2	48	6	47	6.85565	40.4	6.3561	38.1	2.3	0.0569307	0.238602
Hermaphrodite	2	49	22	25	5	10.6	3.25576	10.2	0.4	0.0377358	0.194257
Hermaphrodite	2	49	25	25	5	11.6	3.40588	11	0.6	0.0517241	0.227429
Hermaphrodite	2	49	24	26	5.09902	10.5	3.24037	10.1	0.4	0.0380952	0.19518
Hermaphrodite	2	49	17	29	5.38516	20.6	4.53872	20.1	0.5	0.0242718	0.155794
Hermaphrodite	2	49	19	30	5.47723	13.2	3.63318	12.4	0.8	0.0606061	0.246183
Hermaphrodite	2	49	23	30	5.47723	13.1	3.61939	12.1	1	0.0763359	0.276289
Hermaphrodite	2	49	20	31	5.56776	16.7	4.08656	15.5	1.2	0.0718563	0.26806
Hermaphrodite	2	49	21	31	5.56776	16.3	4.03733	15.3	1	0.0613497	0.247689
Hermaphrodite	2	49	10	32	5.65685	17.6	4.19524	16.6	1	0.0568182	0.238366
Hermaphrodite	2	49	16	35	5.91608	25.8	5.07937	24.5	1.3	0.0503876	0.224472
Hermaphrodite	2	49	18	35	5.91608	24.6	4.95984	23.7	0.9	0.0365854	0.191273
Hermaphrodite	2	49	14	38	6.16441	26.4	5.13809	22.2	4.2	0.159091	0.398862
Hermaphrodite	2	49	6	39	6.245	28.4	5.32917	27.1	1.3	0.0457746	0.21395
Hermaphrodite	2	49	8	40	6.32456	28.9	5.37587	27.4	1.5	0.0519031	0.227823
Hermaphrodite	2	49	2	43	6.55744	32.7	5.71839	29.9	2.8	0.0856269	0.292621
Hermaphrodite	2	49	7	44	6.63325	41.2	6.41872	38	3.2	0.0776699	0.278693
Hermaphrodite	2	49	11	44	6.63325	28.3	5.31977	25.7	2.6	0.0918728	0.303105
Hermaphrodite	2	49	12	44	6.63325	29.5	5.43139	27.3	2.2	0.0745763	0.273087
Hermaphrodite	2	49	13	44	6.63325	36	6	33.3	2.7	0.075	0.273861
Hermaphrodite	2	49	15	44	6.63325	32.9	5.73585	30.3	2.6	0.0790274	0.281118
Hermaphrodite	2	49	1	46	6.78233	31.6	5.62139	28.5	3.1	0.0981013	0.313211
Hermaphrodite	2	49	3	46	6.78233	42.8	6.54217	39.5	3.3	0.0771028	0.277674
Hermaphrodite	2	49	4	46	6.78233	34.6	5.88218	32.2	2.4	0.0693642	0.263371
Hermaphrodite	2	49	9	46	6.78233	35	5.91608	32.4	2.6	0.0742857	0.272554
Hermaphrodite	2	49	5	48	6.9282	48.2	6.94262	44.6	3.6	0.0746888	0.273293
Hermaphrodite	2	50	24	27	5.19615	13.6	3.68782	12.3	1.3	0.0955882	0.309173
Hermaphrodite	2	50	25	30	5.47723	16.3	4.03733	13.7	2.6	0.159509	0.399386
Hermaphrodite	2	50	23	32	5.65685	16.1	4.01248	14.5	1.6	0.0993789	0.315244
Hermaphrodite	2	50	18	33	5.74456	24.1	4.90918	22.2	1.9	0.0788382	0.280781
Hermaphrodite	2	50	19	33	5.74456	21	4.58258	17.7	3.3	0.157143	0.396412
Hermaphrodite	2	50	22	35	5.91608	21.9	4.67974	19.9	2	0.0913242	0.302199
Hermaphrodite	2	50	4	37	6.08276	21.8	4.66905	18.5	3.3	0.151376	0.389071
Hermaphrodite	2	50	11	37	6.08276	20.9	4.57165	18.7	2.2	0.105263	0.324443
Hermaphrodite	2	50	21	37	6.08276	24.5	4.94975	22.5	2	0.0816327	0.285714
Hermaphrodite	2	50	12	38	6.16441	29.5	5.43139	26.8	2.7	0.0915254	0.302532
Hermaphrodite	2	50	17	38	6.16441	19	4.3589	16.2	2.8	0.147368	0.383886
Hermaphrodite	2	50	16	39	6.245	25.4	5.03984	22.6	2.8	0.110236	0.332018
Hermaphrodite	2	50	20	40	6.32456	21.5	4.63681	18.7	2.8	0.130233	0.360877
Hermaphrodite	2	50	3	41	6.40312	33.8	5.81378	30.7	3.1	0.091716	0.302846
Hermaphrodite	2	50	15	41	6.40312	29	5.38516	26.1	2.9	0.1	0.316228
Hermaphrodite	2	50	1	43	6.55744	36.9	6.07454	32.1	4.8	0.130081	0.360668
Hermaphrodite	2	50	8	43	6.55744	39.9	6.31664	33.5	6.4	0.160401	0.400501
Hermaphrodite	2	50	13	43	6.55744	35.4	5.94979	29.8	5.6	0.158192	0.397734
Hermaphrodite	2	50	9	45	6.7082	40.5	6.36396	34.6	5.9	0.145679	0.381679
Hermaphrodite	2	50	2	46	6.78233	29.8	5.45894	25.9	3.9	0.130872	0.361763
Hermaphrodite	2	50	7	46	6.78233	43.5	6.59545	37.7	5.8	0.133333	0.365148
Hermaphrodite	2	50	5	47	6.85565	31.5	5.61249	27.3	4.2	0.133333	0.365148
Hermaphrodite	2	50	10	48	6.9282	48.4	6.95701	41.4	7	0.144628	0.3803
Hermaphrodite	2	50	6	49	7	47.3	6.8775	40.7	6.6	0.139535	0.373544
Hermaphrodite	2	50	14	51	7.14143	56.8	7.53658	49.7	7.1	0.125	0.353553
Hermaphrodite	2	54	25	22	4.69042	12.6	3.54965	10.9	1.7	0.134921	0.367315
Hermaphrodite	2	54	24	25	5	12.3	3.50714	11.1	1.2	0.097561	0.312348
Hermaphrodite	2	54	22	26	5.09902	12.4	3.52136	11.7	0.7	0.0564516	0.237595
Hermaphrodite	2	54	23	26	5.09902	11.3	3.36155	10.6	0.7	0.0619469	0.248891
Hermaphrodite	2	54	9	30	5.47723	18.9	4.34741	17.6	1.3	0.0687831	0.262265
Hermaphrodite	2	54	19	32	5.65685	13.9	3.72827	12.9	1	0.0719424	0.268221
Hermaphrodite	2	54	16	33	5.74456	18	4.24264	16.6	1.4	0.0777778	0.278887
Hermaphrodite	2	54	20	34	5.83095	18.9	4.34741	17.4	1.5	0.0793651	0.281718
Hermaphrodite	2	54	11	36	6	19.2	4.38178	18.1	1.1	0.0572917	0.239357
Hermaphrodite	2	54	3	37	6.08276	19.8	4.44972	17.8	2	0.10101	0.317821
Hermaphrodite	2	54	17	37	6.08276	26.6	5.15752	25.1	1.5	0.056391	0.237468
Hermaphrodite	2	54	4	38	6.16441	22.5	4.74342	19.9	2.6	0.115556	0.339935
Hermaphrodite	2	54	18	38	6.16441	20.2	4.49444	18.2	2	0.0990099	0.314658
Hermaphrodite	2	54	21	38	6.16441	18.2	4.26615	17	1.2	0.0659341	0.256776
Hermaphrodite	2	54	6	39	6.245	32.3	5.68331	29.1	3.2	0.0990712	0.314756
Hermaphrodite	2	54	8	39	6.245	20.9	4.57165	19.6	1.3	0.062201	0.249401
Hermaphrodite	2	54	5	43	6.55744	31	5.56776	28.8	2.2	0.0709677	0.266398
Hermaphrodite	2	54	7	43	6.55744	23.9	4.88876	21.7	2.2	0.0920502	0.303398
Hermaphrodite	2	54	13	43	6.55744	39.9	6.31664	37.5	2.4	0.0601504	0.245256
Hermaphrodite	2	54	14	43	6.55744	39.6	6.29285	37.1	2.5	0.0631313	0.251259
Hermaphrodite	2	54	12	44	6.63325	27.1	5.20577	26.6	0.5	0.0184502	0.135831
Hermaphrodite	2	54	15	45	6.7082	32.3	5.68331	29.4	2.9	0.0897833	0.299639
Hermaphrodite	2	54	2	49	7	32.1	5.66569	29.8	2.3	0.0716511	0.267677
Hermaphrodite	2	54	1	50	7.07107	40.4	6.3561	36.3	4.1	0.101485	0.318567
Hermaphrodite	2	54	10	53	7.28011	45.8	6.76757	41.2	4.6	0.100437	0.316917
Hermaphrodite	2	57	22	21	4.58258	9	3	8.6	0.4	0.0444444	0.210819
Hermaphrodite	2	57	23	21	4.58258	9.1	3.01662	8.5	0.6	0.0659341	0.256776
Hermaphrodite	2	57	21	23	4.79583	11.1	3.33167	10.8	0.3	0.027027	0.164399
Hermaphrodite	2	57	20	25	5	11.3	3.36155	10.4	0.9	0.079646	0.282216
Hermaphrodite	2	57	25	26	5.09902	12.7	3.56371	12.1	0.6	0.0472441	0.217357
Hermaphrodite	2	57	12	27	5.19615	25	5	23.2	1.8	0.072	0.268328
Hermaphrodite	2	57	17	27	5.19615	11.4	3.37639	10.2	1.2	0.105263	0.324443
Hermaphrodite	2	57	19	27	5.19615	15	3.87298	13.9	1.1	0.0733333	0.270801
Hermaphrodite	2	57	13	28	5.2915	14.8	3.84708	13.6	1.2	0.0810811	0.284747
Hermaphrodite	2	57	16	29	5.38516	19.4	4.40454	18.2	1.2	0.0618557	0.248708
Hermaphrodite	2	57	8	31	5.56776	35.5	5.95819	34	1.5	0.0422535	0.205557
Hermaphrodite	2	57	14	32	5.65685	17.9	4.23084	16.6	1.3	0.0726257	0.269492
Hermaphrodite	2	57	15	32	5.65685	17.7	4.20714	16.8	0.9	0.0508475	0.225494
Hermaphrodite	2	57	2	33	5.74456	20.5	4.52769	18.8	1.7	0.0829268	0.28797
Hermaphrodite	2	57	6	33	5.74456	22.7	4.76445	21.1	1.6	0.0704846	0.265489
Hermaphrodite	2	57	7	33	5.74456	23	4.79583	22.4	0.6	0.026087	0.161515
Hermaphrodite	2	57	18	33	5.74456	18.9	4.34741	17.3	1.6	0.0846561	0.290957
Hermaphrodite	2	57	9	34	5.83095	29.1	5.39444	27.3	1.8	0.0618557	0.248708
Hermaphrodite	2	57	11	34	5.83095	33.1	5.75326	30.8	2.3	0.0694864	0.263603
Hermaphrodite	2	57	5	36	6	21.2	4.60435	19.6	1.6	0.0754717	0.274721
Hermaphrodite	2	57	24	36	6	28.1	5.30094	25.8	2.3	0.0818505	0.286095
Hermaphrodite	2	57	10	39	6.245	25.3	5.02991	23.8	1.5	0.0592885	0.243492
Hermaphrodite	2	57	3	40	6.32456	37.1	6.09098	34.5	2.6	0.0700809	0.264728
Hermaphrodite	2	57	1	41	6.40312	29.7	5.44977	28.4	1.3	0.043771	0.209215
Hermaphrodite	2	57	4	43	6.55744	35.5	5.95819	33.3	2.2	0.0619718	0.248941
Hermaphrodite	2	59	9	30	5.47723	18.2	4.26615	16.8	1.4	0.0769231	0.27735
Hermaphrodite	2	59	11	30	5.47723	12.6	3.54965	11.6	1	0.0793651	0.281718
Hermaphrodite	2	59	14	30	5.47723	12.8	3.57771	12.2	0.6	0.046875	0.216506
Hermaphrodite	2	59	15	30	5.47723	14.4	3.79473	12.9	1.5	0.104167	0.322749
Hermaphrodite	2	59	22	30	5.47723	11.3	3.36155	10.5	0.8	0.0707965	0.266076
Hermaphrodite	2	59	20	32	5.65685	17	4.12311	15.5	1.5	0.0882353	0.297044
Hermaphrodite	2	59	21	33	5.74456	17.6	4.19524	16.4	1.2	0.0681818	0.261116
Hermaphrodite	2	59	13	34	5.83095	18.6	4.31277	16.6	2	0.107527	0.327913
Hermaphrodite	2	59	4	36	6	19	4.3589	17.2	1.8	0.0947368	0.307794
Hermaphrodite	2	59	8	36	6	21.7	4.65833	19.9	1.8	0.0829493	0.288009
Hermaphrodite	2	59	10	37	6.08276	24.3	4.9295	21.8	2.5	0.102881	0.32075
Hermaphrodite	2	59	17	37	6.08276	21.6	4.64758	19.9	1.7	0.0787037	0.280542
Hermaphrodite	2	59	23	37	6.08276	27.4	5.2345	26.1	1.3	0.0474453	0.217819
Hermaphrodite	2	59	5	38	6.16441	26.4	5.13809	24.1	2.3	0.0871212	0.295163
Hermaphrodite	2	59	24	38	6.16441	24.2	4.91935	22.7	1.5	0.0619835	0.248965
Hermaphrodite	2	59	16	39	6.245	22	4.69042	20.7	1.3	0.0590909	0.243086
Hermaphrodite	2	59	25	39	6.245	20.6	4.53872	18.8	1.8	0.0873786	0.295599
Hermaphrodite	2	59	6	40	6.32456	25.7	5.06952	23.1	2.6	0.101167	0.318068
Hermaphrodite	2	59	7	40	6.32456	28.4	5.32917	25.9	2.5	0.0880282	0.296695
Hermaphrodite	2	59	12	40	6.32456	26	5.09902	22.8	3.2	0.123077	0.350823
Hermaphrodite	2	59	18	40	6.32456	24.6	4.95984	23	1.6	0.0650407	0.255031
Hermaphrodite	2	59	19	41	6.40312	29.9	5.46809	26.2	3.7	0.123746	0.351775
Hermaphrodite	2	59	2	42	6.48074	33.7	5.80517	31.1	2.6	0.0771513	0.277761
Hermaphrodite	2	59	1	43	6.55744	37.4	6.11555	33.2	4.2	0.112299	0.335111
Hermaphrodite	2	59	3	46	6.78233	42.3	6.50385	38.1	4.2	0.0992908	0.315104
Hermaphrodite	2	60	14	26	5.09902	20.9	4.57165	19.7	1.2	0.0574163	0.239617
Hermaphrodite	2	60	19	26	5.09902	10.1	3.17805	9.7	0.4	0.039604	0.199007
Hermaphrodite	2	60	22	27	5.19615	13.2	3.63318	12.2	1	0.0757576	0.275241
Hermaphrodite	2	60	25	28	5.2915	15	3.87298	13.9	1.1	0.0733333	0.270801
Hermaphrodite	2	60	9	29	5.38516	13.9	3.72827	13.2	0.7	0.0503597	0.22441
Hermaphrodite	2	60	23	29	5.38516	18.8	4.3359	17.9	0.9	0.0478723	0.218797
Hermaphrodite	2	60	17	30	5.47723	15.5	3.937	15	0.5	0.0322581	0.179605
Hermaphrodite	2	60	15	31	5.56776	14.8	3.84708	14.2	0.6	0.0405405	0.201347
Hermaphrodite	2	60	20	31	5.56776	17.5	4.1833	15.9	1.6	0.0914286	0.302372
Hermaphrodite	2	60	2	32	5.65685	12.6	3.54965	11.5	1.1	0.0873016	0.295468
Hermaphrodite	2	60	24	32	5.65685	11.6	3.40588	11.4	0.2	0.0172414	0.131306
Hermaphrodite	2	60	16	33	5.74456	21.2	4.60435	19.7	1.5	0.0707547	0.265998
Hermaphrodite	2	60	18	34	5.83095	13.9	3.72827	13.3	0.6	0.0431655	0.207763
Hermaphrodite	2	60	21	34	5.83095	15.4	3.92428	14.6	0.8	0.0519481	0.227921
Hermaphrodite	2	60	10	36	6	16.5	4.06202	15.9	0.6	0.0363636	0.190693
Hermaphrodite	2	60	11	38	6.16441	16.9	4.11096	15.7	1.2	0.0710059	0.266469
Hermaphrodite	2	60	12	38	6.16441	17.9	4.23084	16.9	1	0.0558659	0.23636
Hermaphrodite	2	60	5	41	6.40312	27	5.19615	25.4	1.6	0.0592593	0.243432
Hermaphrodite	2	60	7	41	6.40312	27.9	5.28205	25.5	2.4	0.0860215	0.293294
Hermaphrodite	2	60	13	41	6.40312	24.3	4.9295	23.4	0.9	0.037037	0.19245
Hermaphrodite	2	60	6	43	6.55744	27	5.19615	25.5	1.5	0.0555556	0.235702
Hermaphrodite	2	60	8	44	6.63325	31.3	5.59464	29.7	1.6	0.0511182	0.226093
Hermaphrodite	2	60	1	46	6.78233	46.2	6.79706	43.1	3.1	0.0670996	0.259036
Hermaphrodite	2	60	3	47	6.85565	31.4	5.60357	29.4	2	0.0636943	0.252377
Hermaphrodite	2	60	4	48	6.9282	36.4	6.03324	34	2.4	0.0659341	0.256776
Hermaphrodite	2	62	19	26	5.09902	15.5	3.937	14.3	1.2	0.0774194	0.278243
Hermaphrodite	2	62	4	29	5.38516	15.4	3.92428	14.5	0.9	0.0584416	0.241747
Hermaphrodite	2	62	23	30	5.47723	24.9	4.98999	23	1.9	0.0763052	0.276234
Hermaphrodite	2	62	6	31	5.56776	15.5	3.937	14.5	1	0.0645161	0.254
Hermaphrodite	2	62	22	32	5.65685	23.4	4.83735	21.5	1.9	0.0811966	0.28495
Hermaphrodite	2	62	20	33	5.74456	24.4	4.93964	23.1	1.3	0.0532787	0.230822
Hermaphrodite	2	62	21	33	5.74456	21.6	4.64758	20.2	1.4	0.0648148	0.254588
Hermaphrodite	2	62	24	33	5.74456	21.5	4.63681	20	1.5	0.0697674	0.264135
Hermaphrodite	2	62	16	34	5.83095	20.1	4.4833	18.6	1.5	0.0746269	0.273179
Hermaphrodite	2	62	17	34	5.83095	17.2	4.14729	16.6	0.6	0.0348837	0.186772
Hermaphrodite	2	62	5	36	6	26.2	5.11859	24.2	2	0.0763359	0.276289
Hermaphrodite	2	62	25	37	6.08276	23.7	4.86826	21.9	1.8	0.0759494	0.275589
Hermaphrodite	2	62	2	38	6.16441	27.7	5.26308	25.2	2.5	0.0902527	0.300421
Hermaphrodite	2	62	10	38	6.16441	30.2	5.49545	28.1	2.1	0.0695364	0.263698
Hermaphrodite	2	62	12	38	6.16441	22.3	4.72229	19.8	2.5	0.112108	0.334825
Hermaphrodite	2	62	7	39	6.245	32.7	5.71839	31	1.7	0.0519878	0.228008
Hermaphrodite	2	62	8	40	6.32456	33.7	5.80517	31.5	2.2	0.0652819	0.255503
Hermaphrodite	2	62	13	40	6.32456	34.6	5.88218	31.9	2.7	0.0780347	0.279347
Hermaphrodite	2	62	18	40	6.32456	33	5.74456	31.2	1.8	0.0545455	0.23355
Hermaphrodite	2	62	3	41	6.40312	31.7	5.63028	29	2.7	0.0851735	0.291845
Hermaphrodite	2	62	9	43	6.55744	29.1	5.39444	27.1	2	0.0687285	0.262161
Hermaphrodite	2	62	11	43	6.55744	32.8	5.72713	30.9	1.9	0.0579268	0.24068
Hermaphrodite	2	62	15	43	6.55744	39.4	6.27694	37.2	2.2	0.0558376	0.2363
Hermaphrodite	2	62	1	44	6.63325	38.4	6.19677	35	3.4	0.0885417	0.29756
Hermaphrodite	2	62	14	45	6.7082	37.3	6.10737	33.8	3.5	0.0938338	0.306323
Hermaphrodite	2	63	20	26	5.09902	12.7	3.56371	11.8	0.9	0.0708661	0.266207
Hermaphrodite	2	63	24	28	5.2915	18.6	4.31277	17	1.6	0.0860215	0.293294
Hermaphrodite	2	63	13	29	5.38516	19.1	4.37035	17.6	1.5	0.078534	0.280239
Hermaphrodite	2	63	11	30	5.47723	20.3	4.50555	19.5	0.8	0.0394089	0.198517
Hermaphrodite	2	63	23	30	5.47723	10.6	3.25576	10.1	0.5	0.0471698	0.217186
Hermaphrodite	2	63	5	31	5.56776	15.2	3.89872	14.3	0.9	0.0592105	0.243332
Hermaphrodite	2	63	8	31	5.56776	15.2	3.89872	14.1	1.1	0.0723684	0.269014
Hermaphrodite	2	63	16	33	5.74456	20	4.47214	18.7	1.3	0.065	0.254951
Hermaphrodite	2	63	17	33	5.74456	25.8	5.07937	24.1	1.7	0.0658915	0.256693
Hermaphrodite	2	63	25	33	5.74456	25.5	5.04975	23.7	1.8	0.0705882	0.265684
Hermaphrodite	2	63	21	34	5.83095	15.1	3.88587	14.3	0.8	0.0529801	0.230174
Hermaphrodite	2	63	18	35	5.91608	30.7	5.54076	29	1.7	0.0553746	0.235318
Hermaphrodite	2	63	22	35	5.91608	13.6	3.68782	12.9	0.7	0.0514706	0.226871
Hermaphrodite	2	63	1	36	6	24.7	4.96991	23	1.7	0.0688259	0.262347
Hermaphrodite	2	63	2	36	6	21.4	4.62601	20	1.4	0.0654206	0.255774
Hermaphrodite	2	63	3	36	6	29.6	5.44059	27.6	2	0.0675676	0.259938
Hermaphrodite	2	63	15	36	6	27.1	5.20577	25.2	1.9	0.0701107	0.264784
Hermaphrodite	2	63	19	36	6	24	4.89898	22.3	1.7	0.0708333	0.266145
Hermaphrodite	2	63	12	37	6.08276	26.5	5.14782	24.4	2.1	0.0792453	0.281505
Hermaphrodite	2	63	10	38	6.16441	22.3	4.72229	21.1	1.2	0.0538117	0.231973
Hermaphrodite	2	63	6	40	6.32456	33.7	5.80517	31.5	2.2	0.0652819	0.255503
Hermaphrodite	2	63	9	42	6.48074	25.2	5.01996	22.9	2.3	0.0912698	0.302109
Hermaphrodite	2	63	14	42	6.48074	27.4	5.2345	25.6	1.8	0.0656934	0.256307
Hermaphrodite	2	63	4	43	6.55744	33.3	5.77062	31.4	1.9	0.0570571	0.238866
Hermaphrodite	2	63	7	45	6.7082	27.7	5.26308	25.6	2.1	0.0758123	0.27534
Hermaphrodite	2	65	25	27	5.19615	11.5	3.39116	11.2	0.3	0.026087	0.161515
Hermaphrodite	2	65	23	28	5.2915	14.7	3.83406	13.7	1	0.0680272	0.26082
Hermaphrodite	2	65	22	29	5.38516	16	4	14.9	1.1	0.06875	0.262202
Hermaphrodite	2	65	24	29	5.38516	13.1	3.61939	12.5	0.6	0.0458015	0.214013
Hermaphrodite	2	65	21	30	5.47723	18	4.24264	17.1	0.9	0.05	0.223607
Hermaphrodite	2	65	20	32	5.65685	16.6	4.07431	15.3	1.3	0.0783133	0.279845
Hermaphrodite	2	65	18	33	5.74456	19.3	4.39318	18.2	1.1	0.0569948	0.238736
Hermaphrodite	2	65	19	33	5.74456	21	4.58258	19.6	1.4	0.0666667	0.258199
Hermaphrodite	2	65	13	34	5.83095	20.2	4.49444	18.5	1.7	0.0841584	0.290101
Hermaphrodite	2	65	14	34	5.83095	22.5	4.74342	20.8	1.7	0.0755556	0.274874
Hermaphrodite	2	65	9	35	5.91608	21.3	4.61519	19.4	1.9	0.0892019	0.298667
Hermaphrodite	2	65	15	35	5.91608	26.7	5.1672	25.1	1.6	0.0599251	0.244796
Hermaphrodite	2	65	16	35	5.91608	23.5	4.84768	22.7	0.8	0.0340426	0.184506
Hermaphrodite	2	65	17	36	6	20.7	4.54973	19.5	1.2	0.057971	0.240772
Hermaphrodite	2	65	7	37	6.08276	26.2	5.11859	24.3	1.9	0.0725191	0.269294
Hermaphrodite	2	65	11	37	6.08276	22.9	4.78539	21.1	1.8	0.0786026	0.280362
Hermaphrodite	2	65	10	42	6.48074	37.5	6.12372	24.7	12.8	0.341333	0.584237
Hermaphrodite	2	65	12	44	6.63325	40.2	6.34035	35.8	4.4	0.109453	0.330836
Hermaphrodite	2	65	3	46	6.78233	41.1	6.41093	37.1	4	0.0973236	0.311967
Hermaphrodite	2	65	4	46	6.78233	44.6	6.67832	40.1	4.5	0.100897	0.317643
Hermaphrodite	2	65	5	46	6.78233	42.3	6.50385	38.2	4.1	0.0969267	0.311331
Hermaphrodite	2	65	8	46	6.78233	44.4	6.66333	39.7	4.7	0.105856	0.325355
Hermaphrodite	2	65	2	47	6.85565	38.4	6.19677	34.5	3.9	0.101562	0.318689
Hermaphrodite	2	65	1	49	7	43.6	6.60303	39.2	4.4	0.100917	0.317675
Hermaphrodite	2	65	6	49	7	42.4	6.51153	37.9	4.5	0.106132	0.325779
Hermaphrodite	2	67	24	29	5.38516	13	3.60555	12.2	0.8	0.0615385	0.248069
Hermaphrodite	2	67	25	29	5.38516	14.9	3.86005	14.1	0.8	0.0536913	0.231714
Hermaphrodite	2	67	16	31	5.56776	14.7	3.83406	13.5	1.2	0.0816327	0.285714
Hermaphrodite	2	67	20	31	5.56776	16.5	4.06202	15.3	1.2	0.0727273	0.26968
Hermaphrodite	2	67	22	32	5.65685	13.8	3.71484	13.2	0.6	0.0434783	0.208514
Hermaphrodite	2	67	9	33	5.74456	21.9	4.67974	20.4	1.5	0.0684932	0.261712
Hermaphrodite	2	67	11	33	5.74456	28.8	5.36656	25.1	3.7	0.128472	0.35843
Hermaphrodite	2	67	19	33	5.74456	17.6	4.19524	16.1	1.5	0.0852273	0.291937
Hermaphrodite	2	67	21	33	5.74456	19.1	4.37035	17.1	2	0.104712	0.323592
Hermaphrodite	2	67	23	33	5.74456	18	4.24264	16.4	1.6	0.0888889	0.298142
Hermaphrodite	2	67	17	34	5.83095	27.2	5.21536	23	4.2	0.154412	0.392953
Hermaphrodite	2	67	14	36	6	23.8	4.87852	21.2	2.6	0.109244	0.33052
Hermaphrodite	2	67	15	36	6	21.2	4.60435	18.4	2.8	0.132075	0.363422
Hermaphrodite	2	67	2	37	6.08276	26.9	5.18652	24.4	2.5	0.0929368	0.304855
Hermaphrodite	2	67	4	37	6.08276	39.7	6.30079	33.3	6.4	0.161209	0.401508
Hermaphrodite	2	67	10	37	6.08276	28.8	5.36656	25.3	3.5	0.121528	0.348608
Hermaphrodite	2	67	18	38	6.16441	21.3	4.61519	19.6	1.7	0.0798122	0.282511
Hermaphrodite	2	67	5	39	6.245	26.3	5.12835	24	2.3	0.0874525	0.295724
Hermaphrodite	2	67	13	42	6.48074	29.1	5.39444	26.8	2.3	0.0790378	0.281137
Hermaphrodite	2	67	3	43	6.55744	29	5.38516	26.1	2.9	0.1	0.316228
Hermaphrodite	2	67	8	43	6.55744	33.1	5.75326	28.3	4.8	0.145015	0.380808
Hermaphrodite	2	67	12	43	6.55744	34.8	5.89915	31.7	3.1	0.0890805	0.298463
Hermaphrodite	2	67	7	44	6.63325	33.5	5.78792	29.3	4.2	0.125373	0.354081
Hermaphrodite	2	67	1	46	6.78233	39.2	6.26099	33.3	5.9	0.15051	0.387956
Hermaphrodite	2	67	6	46	6.78233	34.1	5.83952	28.6	5.5	0.16129	0.40161
Hermaphrodite	2	69	12	24	4.89898	13.3	3.64692	11.9	1.4	0.105263	0.324443
Hermaphrodite	2	69	9	27	5.19615	23.8	4.87852	21.7	2.1	0.0882353	0.297044
Hermaphrodite	2	69	19	28	5.2915	17.1	4.13521	15.8	1.3	0.0760234	0.275723
Hermaphrodite	2	69	22	28	5.2915	17.2	4.14729	15.1	2.1	0.122093	0.349418
Hermaphrodite	2	69	24	31	5.56776	18.8	4.3359	17	1.8	0.0957447	0.309426
Hermaphrodite	2	69	14	33	5.74456	16.1	4.01248	14.7	1.4	0.0869565	0.294884
Hermaphrodite	2	69	17	33	5.74456	24.2	4.91935	21.9	2.3	0.0950413	0.308288
Hermaphrodite	2	69	18	34	5.83095	15.3	3.91152	14.3	1	0.0653595	0.255655
Hermaphrodite	2	69	21	34	5.83095	24.4	4.93964	22.3	2.1	0.0860656	0.293369
Hermaphrodite	2	69	7	35	5.91608	25.8	5.07937	23.5	2.3	0.0891473	0.298575
Hermaphrodite	2	69	13	35	5.91608	22.1	4.70106	20.1	2	0.0904977	0.300828
Hermaphrodite	2	69	25	35	5.91608	21.2	4.60435	19.2	2	0.0943396	0.307148
Hermaphrodite	2	69	20	37	6.08276	22	4.69042	20.6	1.4	0.0636364	0.252262
Hermaphrodite	2	69	11	38	6.16441	26.4	5.13809	22	4.4	0.166667	0.408248
Hermaphrodite	2	69	5	39	6.245	23.5	4.84768	22.4	1.1	0.0468085	0.216353
Hermaphrodite	2	69	2	40	6.32456	30.8	5.54977	26.5	4.3	0.13961	0.373645
Hermaphrodite	2	69	15	40	6.32456	29.8	5.45894	25.8	4	0.134228	0.366372
Hermaphrodite	2	69	23	40	6.32456	29.2	5.4037	25.6	3.6	0.123288	0.351123
Hermaphrodite	2	69	10	41	6.40312	36.9	6.07454	34.5	2.4	0.0650407	0.255031
Hermaphrodite	2	69	6	42	6.48074	32.1	5.66569	28.4	3.7	0.115265	0.339507
Hermaphrodite	2	69	4	44	6.63325	42.5	6.5192	37.4	5.1	0.12	0.34641
Hermaphrodite	2	69	8	44	6.63325	34.5	5.87367	29.4	5.1	0.147826	0.384482
Hermaphrodite	2	69	1	45	6.7082	40.3	6.34823	34	6.3	0.156328	0.395383
Hermaphrodite	2	69	3	45	6.7082	40	6.32456	34.5	5.5	0.1375	0.37081
Hermaphrodite	2	69	16	46	6.78233	42.6	6.52687	39.3	3.3	0.0774648	0.278325
Hermaphrodite	2	73	12	23	4.79583	12.7	3.56371	11.8	0.9	0.0708661	0.266207
Hermaphrodite	2	73	22	25	5	12.1	3.47851	11.2	0.9	0.0743802	0.272727
Hermaphrodite	2	73	6	27	5.19615	11.6	3.40588	10.8	0.8	0.0689655	0.262613
Hermaphrodite	2	73	15	27	5.19615	12.4	3.52136	11.1	1.3	0.104839	0.323788
Hermaphrodite	2	73	23	27	5.19615	10	3.16228	9.4	0.6	0.06	0.244949
Hermaphrodite	2	73	21	30	5.47723	16.7	4.08656	15	1.7	0.101796	0.319055
Hermaphrodite	2	73	9	31	5.56776	13.8	3.71484	12.5	1.3	0.0942029	0.306925
Hermaphrodite	2	73	10	31	5.56776	17.1	4.13521	15.6	1.5	0.0877193	0.296174
Hermaphrodite	2	73	19	31	5.56776	16.6	4.07431	15.6	1	0.060241	0.24544
Hermaphrodite	2	73	3	32	5.65685	18.6	4.31277	17.2	1.4	0.0752688	0.274352
Hermaphrodite	2	73	17	32	5.65685	19.9	4.46094	18.4	1.5	0.0753769	0.274549
Hermaphrodite	2	73	4	33	5.74456	23.7	4.86826	21.8	1.9	0.0801688	0.283141
Hermaphrodite	2	73	5	33	5.74456	23.5	4.84768	22	1.5	0.0638298	0.252646
Hermaphrodite	2	73	20	33	5.74456	24	4.89898	22.3	1.7	0.0708333	0.266145
Hermaphrodite	2	73	1	34	5.83095	22.9	4.78539	21.3	1.6	0.069869	0.264327
Hermaphrodite	2	73	8	34	5.83095	20.7	4.54973	18.9	1.8	0.0869565	0.294884
Hermaphrodite	2	73	11	34	5.83095	23	4.79583	21.4	1.6	0.0695652	0.263752
Hermaphrodite	2	73	14	34	5.83095	18.3	4.27785	17	1.3	0.0710383	0.26653
Hermaphrodite	2	73	18	34	5.83095	22	4.69042	20.3	1.7	0.0772727	0.27798
Hermaphrodite	2	73	2	35	5.91608	22.5	4.74342	20.8	1.7	0.0755556	0.274874
Hermaphrodite	2	73	7	35	5.91608	23.7	4.86826	21.9	1.8	0.0759494	0.275589
Hermaphrodite	2	73	16	35	5.91608	22	4.69042	20.3	1.7	0.0772727	0.27798
Hermaphrodite	2	73	13	37	6.08276	18.8	4.3359	17.5	1.3	0.0691489	0.262962
Hermaphrodite	2	75	13	30	5.47723	20.3	4.50555	18.1	2.2	0.108374	0.329203
Hermaphrodite	2	75	9	32	5.65685	19.1	4.37035	17.2	1.9	0.0994764	0.315399
Hermaphrodite	2	75	15	35	5.91608	20.1	4.4833	18.3	1.8	0.0895522	0.299253
Hermaphrodite	2	75	21	35	5.91608	18.1	4.25441	16.7	1.4	0.0773481	0.278115
Hermaphrodite	2	75	23	35	5.91608	17.7	4.20714	16.1	1.6	0.0903955	0.300658
Hermaphrodite	2	75	25	36	6	19.7	4.43847	17.3	2.4	0.121827	0.349038
Hermaphrodite	2	75	20	37	6.08276	20.8	4.5607	19.6	1.2	0.0576923	0.240192
Hermaphrodite	2	75	22	38	6.16441	22.1	4.70106	20.8	1.3	0.0588235	0.242536
Hermaphrodite	2	75	24	38	6.16441	22.1	4.70106	20.1	2	0.0904977	0.300828
Hermaphrodite	2	75	7	39	6.245	20.3	4.50555	18.4	1.9	0.0935961	0.305935
Hermaphrodite	2	75	10	39	6.245	24.3	4.9295	22.1	2.2	0.090535	0.30089
Hermaphrodite	2	75	11	39	6.245	20.1	4.4833	17.7	2.4	0.119403	0.345547
Hermaphrodite	2	75	5	40	6.32456	19.5	4.41588	17	2.5	0.128205	0.358057
Hermaphrodite	2	75	12	40	6.32456	26.6	5.15752	23.4	3.2	0.120301	0.346844
Hermaphrodite	2	75	17	40	6.32456	31	5.56776	28.7	2.3	0.0741935	0.272385
Hermaphrodite	2	75	4	41	6.40312	29.1	5.39444	27.1	2	0.0687285	0.262161
Hermaphrodite	2	75	1	42	6.48074	25.1	5.00999	22.6	2.5	0.0996016	0.315597
Hermaphrodite	2	75	14	42	6.48074	24.4	4.93964	22.3	2.1	0.0860656	0.293369
Hermaphrodite	2	75	16	42	6.48074	24.9	4.98999	22.7	2.2	0.0883534	0.297243
Hermaphrodite	2	75	18	43	6.55744	31.2	5.5857	27.8	3.4	0.108974	0.330113
Hermaphrodite	2	75	2	44	6.63325	37.7	6.14003	35.4	2.3	0.061008	0.246998
Hermaphrodite	2	75	3	44	6.63325	25.5	5.04975	24.1	1.4	0.054902	0.234312
Hermaphrodite	2	75	19	45	6.7082	39.9	6.31664	35.9	4	0.100251	0.316624
Hermaphrodite	2	75	6	46	6.78233	37.4	6.11555	33.4	4	0.106952	0.327035
Hermaphrodite	2	75	8	48	6.9282	36	6	32.4	3.6	0.1	0.316228
Hermaphrodite	2	76	23	18	4.24264	5.1	2.25832	4.8	0.3	0.0588235	0.242536
Hermaphrodite	2	76	20	25	5	13.2	3.63318	12	1.2	0.0909091	0.301511
Hermaphrodite	2	76	24	26	5.09902	16.1	4.01248	14.7	1.4	0.0869565	0.294884
Hermaphrodite	2	76	22	27	5.19615	12.7	3.56371	11.3	1.4	0.110236	0.332018
Hermaphrodite	2	76	18	28	5.2915	11.2	3.34664	10.2	1	0.0892857	0.298807
Hermaphrodite	2	76	7	29	5.38516	15.3	3.91152	13.9	1.4	0.0915033	0.302495
Hermaphrodite	2	76	5	30	5.47723	17.9	4.23084	16.1	1.8	0.100559	0.31711
Hermaphrodite	2	76	11	30	5.47723	13.8	3.71484	12.8	1	0.0724638	0.269191
Hermaphrodite	2	76	17	30	5.47723	14.6	3.82099	13.2	1.4	0.0958904	0.309662
Hermaphrodite	2	76	19	31	5.56776	19.6	4.42719	17.2	2.4	0.122449	0.349927
Hermaphrodite	2	76	16	33	5.74456	20	4.47214	17.6	2.4	0.12	0.34641
Hermaphrodite	2	76	14	34	5.83095	28.4	5.32917	26.4	2	0.0704225	0.265372
Hermaphrodite	2	76	15	34	5.83095	19.9	4.46094	17.7	2.2	0.110553	0.332495
Hermaphrodite	2	76	2	35	5.91608	19.9	4.46094	18.3	1.6	0.080402	0.283552
Hermaphrodite	2	76	3	35	5.91608	30	5.47723	27.5	2.5	0.0833333	0.288675
Hermaphrodite	2	76	21	35	5.91608	23.7	4.86826	22	1.7	0.07173	0.267824
Hermaphrodite	2	76	25	35	5.91608	21.3	4.61519	19.4	1.9	0.0892019	0.298667
Hermaphrodite	2	76	13	36	6	29.4	5.42218	25.7	3.7	0.12585	0.354754
Hermaphrodite	2	76	6	37	6.08276	22	4.69042	20.7	1.3	0.0590909	0.243086
Hermaphrodite	2	76	10	37	6.08276	27.6	5.25357	24.3	3.3	0.119565	0.345782
Hermaphrodite	2	76	12	37	6.08276	21.2	4.60435	19.5	1.7	0.0801887	0.283176
Hermaphrodite	2	76	8	38	6.16441	25.2	5.01996	22.8	2.4	0.0952381	0.308607
Hermaphrodite	2	76	1	39	6.245	23	4.79583	21.1	1.9	0.0826087	0.287417
Hermaphrodite	2	76	9	39	6.245	24.6	4.95984	22.6	2	0.0813008	0.285133
Hermaphrodite	2	76	4	42	6.48074	28.4	5.32917	25.5	2.9	0.102113	0.319551
Hermaphrodite	2	77	4	20	4.47214	8.5	2.91548	8	0.5	0.0588235	0.242536
Hermaphrodite	2	77	20	27	5.19615	13.7	3.70135	12.8	0.9	0.0656934	0.256307
Hermaphrodite	2	77	23	28	5.2915	8.5	2.91548	8.4	0.1	0.0117647	0.108465
Hermaphrodite	2	77	6	29	5.38516	19.1	4.37035	18.1	1	0.052356	0.228814
Hermaphrodite	2	77	24	29	5.38516	12.7	3.56371	11.9	0.8	0.0629921	0.250982
Hermaphrodite	2	77	17	31	5.56776	9.4	3.06594	8.6	0.8	0.0851064	0.29173
Hermaphrodite	2	77	19	32	5.65685	22.3	4.72229	21.3	1	0.044843	0.211762
Hermaphrodite	2	77	21	33	5.74456	17.7	4.20714	16.2	1.5	0.0847458	0.291111
Hermaphrodite	2	77	13	34	5.83095	18.5	4.30116	18	0.5	0.027027	0.164399
Hermaphrodite	2	77	16	34	5.83095	14.4	3.79473	13.9	0.5	0.0347222	0.186339
Hermaphrodite	2	77	2	35	5.91608	19.5	4.41588	18.2	1.3	0.0666667	0.258199
Hermaphrodite	2	77	7	35	5.91608	21.6	4.64758	20.2	1.4	0.0648148	0.254588
Hermaphrodite	2	77	18	35	5.91608	17.1	4.13521	16.4	0.7	0.0409357	0.202326
Hermaphrodite	2	77	14	36	6	19.5	4.41588	18.5	1	0.0512821	0.226455
Hermaphrodite	2	77	25	36	6	19.6	4.42719	18.1	1.5	0.0765306	0.276642
Hermaphrodite	2	77	5	37	6.08276	18.5	4.30116	17.5	1	0.0540541	0.232495
Hermaphrodite	2	77	9	37	6.08276	24.7	4.96991	23.4	1.3	0.0526316	0.229416
Hermaphrodite	2	77	22	37	6.08276	19.2	4.38178	18	1.2	0.0625	0.25
Hermaphrodite	2	77	3	39	6.245	25.1	5.00999	23.4	1.7	0.0677291	0.260248
Hermaphrodite	2	77	8	39	6.245	25.5	5.04975	23.7	1.8	0.0705882	0.265684
Hermaphrodite	2	77	11	42	6.48074	16.5	4.06202	15.1	1.4	0.0848485	0.291288
Hermaphrodite	2	77	12	42	6.48074	25.9	5.0892	24.8	1.1	0.042471	0.206085
Hermaphrodite	2	77	15	42	6.48074	31	5.56776	29.3	1.7	0.0548387	0.234177
Hermaphrodite	2	77	10	44	6.63325	30.9	5.55878	29.2	1.7	0.0550162	0.234555
Hermaphrodite	2	77	1	46	6.78233	38.1	6.17252	36.1	2	0.0524934	0.229114
Hermaphrodite	2	78	22	25	5	11.5	3.39116	10.5	1	0.0869565	0.294884
Hermaphrodite	2	78	17	27	5.19615	9.4	3.06594	8.5	0.9	0.0957447	0.309426
Hermaphrodite	2	78	24	30	5.47723	14.8	3.84708	13.6	1.2	0.0810811	0.284747
Hermaphrodite	2	78	7	31	5.56776	18.3	4.27785	16.3	2	0.10929	0.33059
Hermaphrodite	2	78	25	31	5.56776	14.3	3.78153	13	1.3	0.0909091	0.301511
Hermaphrodite	2	78	4	33	5.74456	22.9	4.78539	20.7	2.2	0.0960699	0.309951
Hermaphrodite	2	78	10	33	5.74456	14.6	3.82099	12.7	1.9	0.130137	0.360745
Hermaphrodite	2	78	11	33	5.74456	24.1	4.90918	21.6	2.5	0.103734	0.322078
Hermaphrodite	2	78	12	33	5.74456	30	5.47723	26.2	3.8	0.126667	0.355903
Hermaphrodite	2	78	20	33	5.74456	16.4	4.04969	15.2	1.2	0.0731707	0.270501
Hermaphrodite	2	78	21	33	5.74456	25.9	5.0892	23.9	2	0.0772201	0.277885
Hermaphrodite	2	78	9	35	5.91608	23.6	4.85798	20.8	2.8	0.118644	0.344447
Hermaphrodite	2	78	19	35	5.91608	16.4	4.04969	15	1.4	0.0853659	0.292174
Hermaphrodite	2	78	15	36	6	28	5.2915	25.2	2.8	0.1	0.316228
Hermaphrodite	2	78	18	36	6	25.3	5.02991	22.9	2.4	0.0948617	0.307996
Hermaphrodite	2	78	16	37	6.08276	29.8	5.45894	26.8	3	0.100671	0.317287
Hermaphrodite	2	78	23	37	6.08276	16.5	4.06202	14.5	2	0.121212	0.348155
Hermaphrodite	2	78	1	39	6.245	31.9	5.64801	25.9	6	0.188088	0.433691
Hermaphrodite	2	78	14	39	6.245	26.1	5.10882	23	3.1	0.118774	0.344636
Hermaphrodite	2	78	5	40	6.32456	32.1	5.66569	28.3	3.8	0.11838	0.344064
Hermaphrodite	2	78	6	41	6.40312	36.9	6.07454	30.3	6.6	0.178862	0.422921
Hermaphrodite	2	78	8	41	6.40312	38.6	6.21289	31.8	6.8	0.176166	0.419721
Hermaphrodite	2	78	13	43	6.55744	46.2	6.79706	39.7	6.5	0.140693	0.37509
Hermaphrodite	2	78	3	46	6.78233	52.6	7.25259	46.4	6.2	0.117871	0.343323
Hermaphrodite	2	78	2	49	7	62.6	7.91202	50.7	11.9	0.190096	0.436
Hermaphrodite	2	80	25	22	4.69042	9.7	3.11448	8.9	0.8	0.0824742	0.287183
Hermaphrodite	2	80	23	24	4.89898	9.6	3.09839	8.3	1.3	0.135417	0.36799
Hermaphrodite	2	80	24	24	4.89898	16.1	4.01248	14.5	1.6	0.0993789	0.315244
Hermaphrodite	2	80	8	26	5.09902	12.2	3.49285	11.1	1.1	0.0901639	0.300273
Hermaphrodite	2	80	18	26	5.09902	17.3	4.15933	15.1	2.2	0.127168	0.356606
Hermaphrodite	2	80	22	26	5.09902	11.4	3.37639	11	0.4	0.0350877	0.187317
Hermaphrodite	2	80	19	27	5.19615	14.4	3.79473	13.4	1	0.0694444	0.263523
Hermaphrodite	2	80	21	31	5.56776	14.1	3.755	13.1	1	0.070922	0.266312
Hermaphrodite	2	80	15	33	5.74456	20.7	4.54973	18.7	2	0.0966184	0.310835
Hermaphrodite	2	80	1	34	5.83095	18.5	4.30116	16.3	2.2	0.118919	0.344846
Hermaphrodite	2	80	10	34	5.83095	23.9	4.88876	21.7	2.2	0.0920502	0.303398
Hermaphrodite	2	80	4	35	5.91608	21.1	4.59347	19.5	1.6	0.0758294	0.275371
Hermaphrodite	2	80	2	36	6	20	4.47214	18.4	1.6	0.08	0.282843
Hermaphrodite	2	80	5	36	6	22	4.69042	20.1	1.9	0.0863636	0.293877
Hermaphrodite	2	80	16	37	6.08276	18.6	4.31277	16.7	1.9	0.102151	0.31961
Hermaphrodite	2	80	17	37	6.08276	25.6	5.05964	23.4	2.2	0.0859375	0.293151
Hermaphrodite	2	80	20	37	6.08276	20.1	4.4833	18.3	1.8	0.0895522	0.299253
Hermaphrodite	2	80	3	39	6.245	25.1	5.00999	22.7	2.4	0.0956175	0.309221
Hermaphrodite	2	80	9	40	6.32456	35.2	5.93296	32.1	3.1	0.0880682	0.296763
Hermaphrodite	2	80	6	41	6.40312	27.2	5.21536	24.8	2.4	0.0882353	0.297044
Hermaphrodite	2	80	11	43	6.55744	28	5.2915	25.2	2.8	0.1	0.316228
Hermaphrodite	2	80	12	44	6.63325	31.1	5.57674	27.7	3.4	0.109325	0.330643
Hermaphrodite	2	80	7	45	6.7082	27.4	5.2345	25	2.4	0.0875912	0.295958
Hermaphrodite	2	80	14	47	6.85565	43.4	6.58787	38.6	4.8	0.110599	0.332564
Hermaphrodite	2	80	13	51	7.14143	53.5	7.31437	47.9	5.6	0.104673	0.323532
Hermaphrodite	2	81	25	27	5.19615	10.6	3.25576	9.9	0.7	0.0660377	0.256978
Hermaphrodite	2	81	23	29	5.38516	8.2	2.86356	7.8	0.4	0.0487805	0.220863
Hermaphrodite	2	81	24	29	5.38516	18.3	4.27785	17.1	1.2	0.0655738	0.256074
Hermaphrodite	2	81	21	31	5.56776	15.3	3.91152	13.8	1.5	0.0980392	0.313112
Hermaphrodite	2	81	7	32	5.65685	17.8	4.219	15.7	2.1	0.117978	0.343479
Hermaphrodite	2	81	5	34	5.83095	14.5	3.80789	13.3	1.2	0.0827586	0.287678
Hermaphrodite	2	81	12	34	5.83095	14.9	3.86005	13.9	1	0.0671141	0.259064
Hermaphrodite	2	81	22	35	5.91608	15.3	3.91152	13.8	1.5	0.0980392	0.313112
Hermaphrodite	2	81	16	36	6	23.6	4.85798	21.9	1.7	0.0720339	0.268391
Hermaphrodite	2	81	1	37	6.08276	20.4	4.51664	18.5	1.9	0.0931373	0.305184
Hermaphrodite	2	81	2	37	6.08276	25.4	5.03984	23.2	2.2	0.0866142	0.294303
Hermaphrodite	2	81	3	37	6.08276	26.4	5.13809	24.2	2.2	0.0833333	0.288675
Hermaphrodite	2	81	6	37	6.08276	25.5	5.04975	23.4	2.1	0.0823529	0.286972
Hermaphrodite	2	81	11	37	6.08276	17.9	4.23084	16.4	1.5	0.0837989	0.28948
Hermaphrodite	2	81	13	37	6.08276	21	4.58258	19	2	0.0952381	0.308607
Hermaphrodite	2	81	15	37	6.08276	22.4	4.73286	20.8	1.6	0.0714286	0.267261
Hermaphrodite	2	81	17	38	6.16441	21.1	4.59347	19.8	1.3	0.0616114	0.248216
Hermaphrodite	2	81	19	38	6.16441	23.5	4.84768	22.3	1.2	0.0510638	0.225973
Hermaphrodite	2	81	8	39	6.245	24.6	4.95984	22.1	2.5	0.101626	0.318788
Hermaphrodite	2	81	4	40	6.32456	24.8	4.97996	23	1.8	0.0725806	0.269408
Hermaphrodite	2	81	18	42	6.48074	24.2	4.91935	22.4	1.8	0.0743802	0.272727
Hermaphrodite	2	81	14	43	6.55744	26.7	5.1672	24.1	2.6	0.0973783	0.312055
Hermaphrodite	2	81	10	44	6.63325	29.9	5.46809	27.2	2.7	0.090301	0.300501
Hermaphrodite	2	81	9	45	6.7082	17.9	4.23084	16.2	1.7	0.0949721	0.308175
Hermaphrodite	2	81	20	45	6.7082	30	5.47723	27.4	2.6	0.0866667	0.294392
Hermaphrodite	2	82	8	23	4.79583	9.7	3.11448	9	0.7	0.0721649	0.268635
Hermaphrodite	2	82	23	24	4.89898	11.3	3.36155	10.6	0.7	0.0619469	0.248891
Hermaphrodite	2	82	25	25	5	10.4	3.2249	9.8	0.6	0.0576923	0.240192
Hermaphrodite	2	82	1	26	5.09902	15.1	3.88587	13.7	1.4	0.0927152	0.304492
Hermaphrodite	2	82	16	26	5.09902	10.3	3.20936	9.7	0.6	0.0582524	0.241355
Hermaphrodite	2	82	5	27	5.19615	11.9	3.44964	11	0.9	0.0756303	0.27501
Hermaphrodite	2	82	18	27	5.19615	16.2	4.02492	15.1	1.1	0.0679012	0.260579
Hermaphrodite	2	82	11	28	5.2915	9	3	8.3	0.7	0.0777778	0.278887
Hermaphrodite	2	82	22	28	5.2915	11.9	3.44964	11.5	0.4	0.0336134	0.18334
Hermaphrodite	2	82	14	29	5.38516	12.2	3.49285	11.1	1.1	0.0901639	0.300273
Hermaphrodite	2	82	20	30	5.47723	18.2	4.26615	17.2	1	0.0549451	0.234404
Hermaphrodite	2	82	3	31	5.56776	21.7	4.65833	20.1	1.6	0.0737327	0.271538
Hermaphrodite	2	82	21	31	5.56776	19.2	4.38178	18.8	0.4	0.0208333	0.144338
Hermaphrodite	2	82	13	32	5.65685	17.4	4.17133	16.3	1.1	0.0632184	0.251433
Hermaphrodite	2	82	4	33	5.74456	24.5	4.94975	22.1	2.4	0.0979592	0.312984
Hermaphrodite	2	82	15	33	5.74456	25	5	23.4	1.6	0.064	0.252982
Hermaphrodite	2	82	24	33	5.74456	20.1	4.4833	18.2	1.9	0.0945274	0.307453
Hermaphrodite	2	82	2	36	6	21.3	4.61519	19.2	2.1	0.0985915	0.313993
Hermaphrodite	2	82	17	36	6	21.3	4.61519	20.2	1.1	0.0516432	0.227251
Hermaphrodite	2	82	19	36	6	23.4	4.83735	22.5	0.9	0.0384615	0.196116
Hermaphrodite	2	82	7	38	6.16441	28.7	5.35724	26.9	1.8	0.0627178	0.250435
Hermaphrodite	2	82	10	40	6.32456	31.6	5.62139	29.8	1.8	0.056962	0.238667
Hermaphrodite	2	82	12	43	6.55744	30.7	5.54076	28.9	1.8	0.0586319	0.24214
Hermaphrodite	2	82	9	47	6.85565	42.4	6.51153	39.9	2.5	0.0589623	0.242821
Hermaphrodite	2	82	6	51	7.14143	52.5	7.24569	47.4	5.1	0.0971429	0.311677
Hermaphrodite	2	83	17	23	4.79583	8.3	2.88097	7.9	0.4	0.0481928	0.219529
Hermaphrodite	2	83	11	27	5.19615	12.3	3.50714	12	0.3	0.0243902	0.156174
Hermaphrodite	2	83	15	28	5.2915	12	3.4641	11.3	0.7	0.0583333	0.241523
Hermaphrodite	2	83	19	29	5.38516	12.3	3.50714	11.8	0.5	0.0406504	0.201619
Hermaphrodite	2	83	21	30	5.47723	10.8	3.28634	10.3	0.5	0.0462963	0.215166
Hermaphrodite	2	83	6	31	5.56776	17.2	4.14729	16.9	0.3	0.0174419	0.132068
Hermaphrodite	2	83	10	31	5.56776	12.8	3.57771	12.2	0.6	0.046875	0.216506
Hermaphrodite	2	83	12	31	5.56776	17	4.12311	16.4	0.6	0.0352941	0.187867
Hermaphrodite	2	83	13	32	5.65685	15.2	3.89872	14.6	0.6	0.0394737	0.19868
Hermaphrodite	2	83	22	32	5.65685	13.6	3.68782	13	0.6	0.0441176	0.210042
Hermaphrodite	2	83	14	34	5.83095	15.9	3.98748	15.4	0.5	0.0314465	0.177332
Hermaphrodite	2	83	20	35	5.91608	22	4.69042	21.3	0.7	0.0318182	0.178377
Hermaphrodite	2	83	25	35	5.91608	25	5	24.3	0.7	0.028	0.167332
Hermaphrodite	2	83	2	36	6	24.2	4.91935	23.3	0.9	0.0371901	0.192847
Hermaphrodite	2	83	3	36	6	19.6	4.42719	19.1	0.5	0.0255102	0.159719
Hermaphrodite	2	83	23	36	6	26.1	5.10882	25.3	0.8	0.0306513	0.175075
Hermaphrodite	2	83	4	39	6.245	32.5	5.70088	31.8	0.7	0.0215385	0.14676
Hermaphrodite	2	83	24	40	6.32456	34.9	5.90762	34	0.9	0.025788	0.160586
Hermaphrodite	2	83	1	41	6.40312	25.8	5.07937	25.1	0.7	0.0271318	0.164717
Hermaphrodite	2	83	7	41	6.40312	43.8	6.61816	42.6	1.2	0.0273973	0.165521
Hermaphrodite	2	83	18	41	6.40312	29.6	5.44059	28.7	0.9	0.0304054	0.174371
Hermaphrodite	2	83	16	42	6.48074	26.5	5.14782	25.6	0.9	0.0339623	0.184289
Hermaphrodite	2	83	5	43	6.55744	33.8	5.81378	32.7	1.1	0.0325444	0.180401
Hermaphrodite	2	83	8	46	6.78233	30.3	5.50454	29.4	0.9	0.029703	0.172345
Hermaphrodite	2	83	9	46	6.78233	45.1	6.71565	43.5	1.6	0.0354767	0.188353
Hermaphrodite	2	86	2	24	4.89898	7.6	2.75681	7.3	0.3	0.0394737	0.19868
Hermaphrodite	2	86	6	25	5	12.1	3.47851	11.3	0.8	0.0661157	0.25713
Hermaphrodite	2	86	5	27	5.19615	12.3	3.50714	11.6	0.7	0.0569106	0.238559
Hermaphrodite	2	86	25	30	5.47723	12.9	3.59166	11.8	1.1	0.0852713	0.292013
Hermaphrodite	2	86	12	31	5.56776	16.2	4.02492	15.2	1	0.0617284	0.248452
Hermaphrodite	2	86	20	31	5.56776	18.3	4.27785	17.7	0.6	0.0327869	0.181071
Hermaphrodite	2	86	18	33	5.74456	13.5	3.67423	12.7	0.8	0.0592593	0.243432
Hermaphrodite	2	86	19	33	5.74456	24.6	4.95984	23.3	1.3	0.0528455	0.229882
Hermaphrodite	2	86	22	35	5.91608	24	4.89898	22.6	1.4	0.0583333	0.241523
Hermaphrodite	2	86	10	36	6	23.1	4.80625	21.9	1.2	0.0519481	0.227921
Hermaphrodite	2	86	9	37	6.08276	30	5.47723	28.6	1.4	0.0466667	0.216025
Hermaphrodite	2	86	17	37	6.08276	27.2	5.21536	25.7	1.5	0.0551471	0.234834
Hermaphrodite	2	86	21	37	6.08276	34.8	5.89915	33.1	1.7	0.0488506	0.221022
Hermaphrodite	2	86	23	37	6.08276	20.7	4.54973	19.5	1.2	0.057971	0.240772
Hermaphrodite	2	86	4	38	6.16441	25.1	5.00999	23.8	1.3	0.0517928	0.22758
Hermaphrodite	2	86	7	38	6.16441	29.4	5.42218	27.5	1.9	0.0646259	0.254216
Hermaphrodite	2	86	3	39	6.245	23.3	4.82701	22.1	1.2	0.0515021	0.226941
Hermaphrodite	2	86	11	39	6.245	28.3	5.31977	26.6	1.7	0.0600707	0.245093
Hermaphrodite	2	86	24	39	6.245	27.1	5.20577	25.4	1.7	0.0627306	0.250461
Hermaphrodite	2	86	8	40	6.32456	23.5	4.84768	22.3	1.2	0.0510638	0.225973
Hermaphrodite	2	86	14	40	6.32456	33.1	5.75326	31.2	1.9	0.0574018	0.239587
Hermaphrodite	2	86	16	42	6.48074	35.9	5.99166	34.1	1.8	0.0501393	0.223918
Hermaphrodite	2	86	13	43	6.55744	29.9	5.46809	28.1	1.8	0.0602007	0.245358
Hermaphrodite	2	86	15	44	6.63325	44.2	6.64831	41.8	2.4	0.0542986	0.233021
Hermaphrodite	2	86	1	46	6.78233	40.8	6.38749	38.4	2.4	0.0588235	0.242536
Hermaphrodite	2	87	24	15	3.87298	4.2	2.04939	4.1	0.1	0.0238095	0.154303
Hermaphrodite	2	87	25	19	4.3589	5.9	2.42899	5.1	0.8	0.135593	0.36823
Hermaphrodite	2	87	7	21	4.58258	8.7	2.94958	7.7	1	0.114943	0.339032
Hermaphrodite	2	87	22	24	4.89898	8.3	2.88097	7.8	0.5	0.060241	0.24544
Hermaphrodite	2	87	23	24	4.89898	10.4	3.2249	9.9	0.5	0.0480769	0.219265
Hermaphrodite	2	87	12	25	5	10.6	3.25576	9.9	0.7	0.0660377	0.256978
Hermaphrodite	2	87	11	28	5.2915	12.8	3.57771	12.4	0.4	0.03125	0.176777
Hermaphrodite	2	87	19	28	5.2915	13.3	3.64692	12.7	0.6	0.0451128	0.212398
Hermaphrodite	2	87	21	28	5.2915	12.2	3.49285	12	0.2	0.0163934	0.128037
Hermaphrodite	2	87	10	29	5.38516	16.2	4.02492	15.2	1	0.0617284	0.248452
Hermaphrodite	2	87	18	29	5.38516	21.9	4.67974	20.4	1.5	0.0684932	0.261712
Hermaphrodite	2	87	20	29	5.38516	16.5	4.06202	16	0.5	0.030303	0.174078
Hermaphrodite	2	87	8	30	5.47723	15	3.87298	14.1	0.9	0.06	0.244949
Hermaphrodite	2	87	2	32	5.65685	16.6	4.07431	15.5	1.1	0.0662651	0.25742
Hermaphrodite	2	87	4	32	5.65685	18.1	4.25441	16.9	1.2	0.0662983	0.257485
Hermaphrodite	2	87	15	33	5.74456	21	4.58258	20.5	0.5	0.0238095	0.154303
Hermaphrodite	2	87	9	34	5.83095	19.5	4.41588	18.2	1.3	0.0666667	0.258199
Hermaphrodite	2	87	16	34	5.83095	14.6	3.82099	14	0.6	0.0410959	0.202721
Hermaphrodite	2	87	3	35	5.91608	22.7	4.76445	21	1.7	0.0748899	0.27366
Hermaphrodite	2	87	5	36	6	21.8	4.66905	20.1	1.7	0.0779817	0.279252
Hermaphrodite	2	87	1	37	6.08276	25.3	5.02991	23.8	1.5	0.0592885	0.243492
Hermaphrodite	2	87	14	37	6.08276	18.6	4.31277	17.5	1.1	0.0591398	0.243187
Hermaphrodite	2	87	17	41	6.40312	34.1	5.83952	32.6	1.5	0.0439883	0.209734
Hermaphrodite	2	87	6	42	6.48074	31.6	5.62139	30	1.6	0.0506329	0.225018
Hermaphrodite	2	87	13	44	6.63325	30.6	5.53173	29.5	1.1	0.0359477	0.189599
Hermaphrodite	2	88	25	23	4.79583	9.2	3.03315	8.9	0.3	0.0326087	0.180579
Hermaphrodite	2	88	24	30	5.47723	17.4	4.17133	16.5	0.9	0.0517241	0.227429
Hermaphrodite	2	88	5	34	5.83095	18.9	4.34741	17.1	1.8	0.0952381	0.308607
Hermaphrodite	2	88	10	35	5.91608	24	4.89898	21.4	2.6	0.108333	0.32914
Hermaphrodite	2	88	8	36	6	23.8	4.87852	22.7	1.1	0.0462185	0.214985
Hermaphrodite	2	88	17	36	6	26.8	5.17687	25.2	1.6	0.0597015	0.244339
Hermaphrodite	2	88	14	37	6.08276	23.6	4.85798	22.3	1.3	0.0550847	0.234701
Hermaphrodite	2	88	22	37	6.08276	21.8	4.66905	21	0.8	0.0366972	0.191565
Hermaphrodite	2	88	6	38	6.16441	22	4.69042	20.7	1.3	0.0590909	0.243086
Hermaphrodite	2	88	15	38	6.16441	26.4	5.13809	24.9	1.5	0.0568182	0.238366
Hermaphrodite	2	88	9	39	6.245	24.8	4.97996	22.4	2.4	0.0967742	0.311086
Hermaphrodite	2	88	13	39	6.245	26.3	5.12835	25.2	1.1	0.0418251	0.204512
Hermaphrodite	2	88	1	40	6.32456	26.8	5.17687	25.5	1.3	0.0485075	0.220244
Hermaphrodite	2	88	7	40	6.32456	26.9	5.18652	24.7	2.2	0.0817844	0.28598
Hermaphrodite	2	88	11	40	6.32456	27.1	5.20577	24.6	2.5	0.0922509	0.303728
Hermaphrodite	2	88	23	40	6.32456	24.9	4.98999	22.2	2.7	0.108434	0.329293
Hermaphrodite	2	88	18	41	6.40312	33.1	5.75326	31.4	1.7	0.0513595	0.226626
Hermaphrodite	2	88	4	42	6.48074	35.8	5.98331	33.2	2.6	0.0726257	0.269492
Hermaphrodite	2	88	12	42	6.48074	30.5	5.52268	27.8	2.7	0.0885246	0.297531
Hermaphrodite	2	88	2	43	6.55744	27.5	5.24404	25.9	1.6	0.0581818	0.241209
Hermaphrodite	2	88	3	45	6.7082	38.2	6.18061	36.1	2.1	0.0549738	0.234465
Hermaphrodite	2	88	16	46	6.78233	38.1	6.17252	35.4	2.7	0.0708661	0.266207
Hermaphrodite	2	88	21	47	6.85565	45.3	6.73053	42.7	2.6	0.0573951	0.239573
Hermaphrodite	2	88	19	49	7	41.2	6.41872	38.1	3.1	0.0752427	0.274304
Hermaphrodite	2	88	20	50	7.07107	50.4	7.0993	47.3	3.1	0.0615079	0.248008
Hermaphrodite	2	90	1	28	5.2915	10.7	3.27109	10.3	0.4	0.0373832	0.193347
Hermaphrodite	2	90	20	29	5.38516	18.1	4.25441	17.2	0.9	0.0497238	0.222988
Hermaphrodite	2	90	21	30	5.47723	17.7	4.20714	17	0.7	0.039548	0.198867
Hermaphrodite	2	90	11	32	5.65685	18.8	4.3359	17.6	1.2	0.0638298	0.252646
Hermaphrodite	2	90	15	33	5.74456	14.1	3.755	13.3	0.8	0.0567376	0.238197
Hermaphrodite	2	90	19	33	5.74456	19.5	4.41588	18.5	1	0.0512821	0.226455
Hermaphrodite	2	90	23	33	5.74456	17.2	4.14729	16.4	0.8	0.0465116	0.215666
Hermaphrodite	2	90	24	34	5.83095	17.7	4.20714	16.7	1	0.0564972	0.237691
Hermaphrodite	2	90	5	35	5.91608	19.5	4.41588	18.1	1.4	0.0717949	0.267946
Hermaphrodite	2	90	17	35	5.91608	19.7	4.43847	18.6	1.1	0.0558376	0.2363
Hermaphrodite	2	90	16	36	6	15.5	3.937	14.8	0.7	0.0451613	0.212512
Hermaphrodite	2	90	25	37	6.08276	18.9	4.34741	17.8	1.1	0.0582011	0.241249
Hermaphrodite	2	90	6	39	6.245	24.6	4.95984	23.3	1.3	0.0528455	0.229882
Hermaphrodite	2	90	13	39	6.245	23	4.79583	21.7	1.3	0.0565217	0.237743
Hermaphrodite	2	90	2	40	6.32456	23.5	4.84768	22.3	1.2	0.0510638	0.225973
Hermaphrodite	2	90	14	40	6.32456	24.4	4.93964	23.1	1.3	0.0532787	0.230822
Hermaphrodite	2	90	22	40	6.32456	30.7	5.54076	29.1	1.6	0.0521173	0.228292
Hermaphrodite	2	90	4	41	6.40312	26.3	5.12835	24.9	1.4	0.0532319	0.23072
Hermaphrodite	2	90	7	41	6.40312	35.1	5.92453	33.3	1.8	0.0512821	0.226455
Hermaphrodite	2	90	10	41	6.40312	23.5	4.84768	22.2	1.3	0.0553191	0.2352
Hermaphrodite	2	90	8	42	6.48074	33.1	5.75326	31.4	1.7	0.0513595	0.226626
Hermaphrodite	2	90	12	43	6.55744	36.9	6.07454	34.8	2.1	0.0569106	0.238559
Hermaphrodite	2	90	3	44	6.63325	37.4	6.11555	35.5	1.9	0.0508021	0.225393
Hermaphrodite	2	90	18	44	6.63325	39.1	6.253	37	2.1	0.0537084	0.231751
Hermaphrodite	2	90	9	45	6.7082	38.2	6.18061	36.1	2.1	0.0549738	0.234465
Hermaphrodite	2	91	24	29	5.38516	9.9	3.14643	9.5	0.4	0.040404	0.201008
Hermaphrodite	2	91	7	34	5.83095	29.9	5.46809	28.2	1.7	0.0568562	0.238445
Hermaphrodite	2	91	21	34	5.83095	19.5	4.41588	18.5	1	0.0512821	0.226455
Hermaphrodite	2	91	16	36	6	19.1	4.37035	18.4	0.7	0.0366492	0.19144
Hermaphrodite	2	91	18	36	6	31.6	5.62139	29.9	1.7	0.0537975	0.231943
Hermaphrodite	2	91	1	38	6.16441	34.2	5.84808	32.4	1.8	0.0526316	0.229416
Hermaphrodite	2	91	15	38	6.16441	27.6	5.25357	26.1	1.5	0.0543478	0.233126
Hermaphrodite	2	91	2	40	6.32456	26.4	5.13809	25	1.4	0.0530303	0.230283
Hermaphrodite	2	91	4	40	6.32456	27.2	5.21536	25.7	1.5	0.0551471	0.234834
Hermaphrodite	2	91	6	40	6.32456	22.8	4.77493	21.9	0.9	0.0394737	0.19868
Hermaphrodite	2	91	19	40	6.32456	30.4	5.51362	29.1	1.3	0.0427632	0.206793
Hermaphrodite	2	91	11	41	6.40312	31	5.56776	29.8	1.2	0.0387097	0.196748
Hermaphrodite	2	91	9	42	6.48074	36.3	6.02495	34.7	1.6	0.0440771	0.209946
Hermaphrodite	2	91	22	42	6.48074	22.8	4.77493	21.5	1.3	0.0570175	0.238783
Hermaphrodite	2	91	13	43	6.55744	34.2	5.84808	32.2	2	0.0584795	0.241825
Hermaphrodite	2	91	8	44	6.63325	38.9	6.23699	36.6	2.3	0.059126	0.243158
Hermaphrodite	2	91	14	44	6.63325	29.5	5.43139	27.9	1.6	0.0542373	0.232889
Hermaphrodite	2	91	23	44	6.63325	42.2	6.49615	39.9	2.3	0.0545024	0.233457
Hermaphrodite	2	91	20	45	6.7082	37.3	6.10737	35.6	1.7	0.0455764	0.213486
Hermaphrodite	2	91	17	48	6.9282	45.2	6.72309	43	2.2	0.0486726	0.220619
Hermaphrodite	2	91	5	49	7	35.7	5.97495	33.8	1.9	0.0532213	0.230697
Hermaphrodite	2	91	12	49	7	38.8	6.22896	36.9	1.9	0.0489691	0.22129
Hermaphrodite	2	91	25	49	7	48.7	6.97854	46	2.7	0.0554415	0.23546
Hermaphrodite	2	91	10	51	7.14143	45.7	6.76018	43.3	2.4	0.0525164	0.229165
Hermaphrodite	2	91	3	53	7.28011	46.1	6.7897	43.6	2.5	0.0542299	0.232873
Hermaphrodite	2	92	8	30	5.47723	12.6	3.54965	11.7	0.9	0.0714286	0.267261
Hermaphrodite	2	92	25	33	5.74456	32.4	5.6921	30.4	2	0.0617284	0.248452
Hermaphrodite	2	92	22	36	6	24.2	4.91935	23.3	0.9	0.0371901	0.192847
Hermaphrodite	2	92	10	37	6.08276	26.6	5.15752	24.3	2.3	0.0864662	0.294051
Hermaphrodite	2	92	15	37	6.08276	18.5	4.30116	17.6	0.9	0.0486486	0.220564
Hermaphrodite	2	92	20	37	6.08276	25.9	5.0892	23.9	2	0.0772201	0.277885
Hermaphrodite	2	92	24	37	6.08276	24.6	4.95984	23.5	1.1	0.0447154	0.21146
Hermaphrodite	2	92	19	38	6.16441	27.2	5.21536	25.7	1.5	0.0551471	0.234834
Hermaphrodite	2	92	1	39	6.245	25.2	5.01996	23.7	1.5	0.0595238	0.243975
Hermaphrodite	2	92	16	39	6.245	28	5.2915	26.7	1.3	0.0464286	0.215473
Hermaphrodite	2	92	17	39	6.245	19	4.3589	17.4	1.6	0.0842105	0.290191
Hermaphrodite	2	92	18	39	6.245	26.3	5.12835	24.9	1.4	0.0532319	0.23072
Hermaphrodite	2	92	2	40	6.32456	23.6	4.85798	20.9	2.7	0.114407	0.338241
Hermaphrodite	2	92	6	40	6.32456	37.1	6.09098	33.4	3.7	0.0997305	0.315801
Hermaphrodite	2	92	12	41	6.40312	28.7	5.35724	26.7	2	0.0696864	0.263982
Hermaphrodite	2	92	21	41	6.40312	30.1	5.48635	28.3	1.8	0.0598007	0.244542
Hermaphrodite	2	92	3	42	6.48074	35.6	5.96657	31.9	3.7	0.103933	0.322386
Hermaphrodite	2	92	11	42	6.48074	36.1	6.00833	32.8	3.3	0.0914127	0.302345
Hermaphrodite	2	92	13	42	6.48074	27	5.19615	24.3	2.7	0.1	0.316228
Hermaphrodite	2	92	4	43	6.55744	26.7	5.1672	24.1	2.6	0.0973783	0.312055
Hermaphrodite	2	92	5	43	6.55744	31.9	5.64801	28.3	3.6	0.112853	0.335936
Hermaphrodite	2	92	9	44	6.63325	29.3	5.41295	27.8	1.5	0.0511945	0.226262
Hermaphrodite	2	92	7	45	6.7082	32.4	5.6921	30.9	1.5	0.0462963	0.215166
Hermaphrodite	2	92	23	45	6.7082	43.7	6.6106	41	2.7	0.0617849	0.248566
Hermaphrodite	2	92	14	47	6.85565	32.9	5.73585	30.2	2.7	0.0820669	0.286473
Hermaphrodite	2	96	23	17	4.12311	5.8	2.40832	5.8	0	0	0
Hermaphrodite	2	96	9	19	4.3589	4.6	2.14476	4.2	0.4	0.0869565	0.294884
Hermaphrodite	2	96	22	19	4.3589	7.9	2.81069	7.3	0.6	0.0759494	0.275589
Hermaphrodite	2	96	24	20	4.47214	7.4	2.72029	7.1	0.3	0.0405405	0.201347
Hermaphrodite	2	96	25	20	4.47214	9.4	3.06594	8.9	0.5	0.0531915	0.230633
Hermaphrodite	2	96	11	21	4.58258	6.2	2.48998	5.8	0.4	0.0645161	0.254
Hermaphrodite	2	96	21	26	5.09902	15	3.87298	14	1	0.0666667	0.258199
Hermaphrodite	2	96	4	29	5.38516	16.3	4.03733	14.9	1.4	0.0858896	0.293069
Hermaphrodite	2	96	7	32	5.65685	17	4.12311	15.7	1.3	0.0764706	0.276533
Hermaphrodite	2	96	19	32	5.65685	17.6	4.19524	16.5	1.1	0.0625	0.25
Hermaphrodite	2	96	18	35	5.91608	24.4	4.93964	22.6	1.8	0.0737705	0.271607
Hermaphrodite	2	96	2	36	6	21.3	4.61519	18.5	2.8	0.131455	0.362568
Hermaphrodite	2	96	17	36	6	25	5	23.6	1.4	0.056	0.236643
Hermaphrodite	2	96	13	37	6.08276	34.8	5.89915	30	4.8	0.137931	0.371391
Hermaphrodite	2	96	15	39	6.245	25.3	5.02991	23.9	1.4	0.055336	0.235236
Hermaphrodite	2	96	20	39	6.245	32	5.65685	29.9	2.1	0.065625	0.256174
Hermaphrodite	2	96	1	40	6.32456	26.6	5.15752	24.6	2	0.075188	0.274204
Hermaphrodite	2	96	6	42	6.48074	34.2	5.84808	31.5	2.7	0.0789474	0.280976
Hermaphrodite	2	96	12	42	6.48074	31.5	5.61249	29.4	2.1	0.0666667	0.258199
Hermaphrodite	2	96	16	43	6.55744	28.9	5.37587	27	1.9	0.0657439	0.256406
Hermaphrodite	2	96	8	44	6.63325	38.9	6.23699	34.3	4.6	0.118252	0.343878
Hermaphrodite	2	96	10	44	6.63325	34.3	5.85662	32	2.3	0.0670554	0.258951
Hermaphrodite	2	96	3	45	6.7082	42.9	6.54981	37.9	5	0.11655	0.341394
Hermaphrodite	2	96	5	45	6.7082	39.5	6.2849	34.5	5	0.126582	0.355784
Hermaphrodite	2	96	14	47	6.85565	37.3	6.10737	35.1	2.2	0.0589812	0.242861
Hermaphrodite	2	97	14	23	4.79583	10.6	3.25576	9.8	0.8	0.0754717	0.274721
Hermaphrodite	2	97	9	25	5	12.4	3.52136	10.9	1.5	0.120968	0.347804
Hermaphrodite	2	97	21	26	5.09902	17.7	4.20714	15.5	2.2	0.124294	0.352553
Hermaphrodite	2	97	19	27	5.19615	15.1	3.88587	14.1	1	0.0662252	0.257343
Hermaphrodite	2	97	20	27	5.19615	18.3	4.27785	17.3	1	0.0546448	0.233762
Hermaphrodite	2	97	13	29	5.38516	15.6	3.94968	13.7	1.9	0.121795	0.348991
Hermaphrodite	2	97	24	29	5.38516	14	3.74166	13.3	0.7	0.05	0.223607
Hermaphrodite	2	97	22	32	5.65685	15.6	3.94968	14.8	0.8	0.0512821	0.226455
Hermaphrodite	2	97	11	33	5.74456	22.1	4.70106	20.5	1.6	0.0723982	0.269069
Hermaphrodite	2	97	15	33	5.74456	17.6	4.19524	16.2	1.4	0.0795455	0.282038
Hermaphrodite	2	97	12	36	6	18.1	4.25441	16.7	1.4	0.0773481	0.278115
Hermaphrodite	2	97	5	38	6.16441	26.2	5.11859	24.4	1.8	0.0687023	0.262111
Hermaphrodite	2	97	7	38	6.16441	35.5	5.95819	32.9	2.6	0.0732394	0.270628
Hermaphrodite	2	97	17	38	6.16441	21.2	4.60435	19.8	1.4	0.0660377	0.256978
Hermaphrodite	2	97	23	39	6.245	24.7	4.96991	23.2	1.5	0.0607287	0.246432
Hermaphrodite	2	97	3	40	6.32456	28.1	5.30094	26.4	1.7	0.0604982	0.245964
Hermaphrodite	2	97	18	40	6.32456	28.5	5.33854	27.1	1.4	0.0491228	0.221637
Hermaphrodite	2	97	16	41	6.40312	34	5.83095	29.9	4.1	0.120588	0.347258
Hermaphrodite	2	97	2	44	6.63325	33.8	5.81378	31.6	2.2	0.0650888	0.255125
Hermaphrodite	2	97	1	45	6.7082	29.6	5.44059	27	2.6	0.0878378	0.296374
Hermaphrodite	2	97	8	45	6.7082	41.3	6.42651	38.6	2.7	0.0653753	0.255686
Hermaphrodite	2	97	10	45	6.7082	32.9	5.73585	31.4	1.5	0.0455927	0.213524
Hermaphrodite	2	97	6	46	6.78233	42.5	6.5192	40.2	2.3	0.0541176	0.232632
Hermaphrodite	2	97	25	47	6.85565	42.6	6.52687	40.3	2.3	0.0539906	0.232359
Hermaphrodite	2	97	4	53	7.28011	52.6	7.25259	49.7	2.9	0.0551331	0.234804
Hermaphrodite	2	98	14	24	4.89898	11	3.31662	10.3	0.7	0.0636364	0.252262
Hermaphrodite	2	98	4	28	5.2915	10.9	3.30151	9.5	1.4	0.12844	0.358386
Hermaphrodite	2	98	6	28	5.2915	14.3	3.78153	13.2	1.1	0.0769231	0.27735
Hermaphrodite	2	98	20	29	5.38516	15.3	3.91152	13.7	1.6	0.104575	0.323381
Hermaphrodite	2	98	16	30	5.47723	10.8	3.28634	9.6	1.2	0.111111	0.333333
Hermaphrodite	2	98	21	30	5.47723	12.2	3.49285	11.5	0.7	0.057377	0.239535
Hermaphrodite	2	98	3	31	5.56776	15.3	3.91152	14.3	1	0.0653595	0.255655
Hermaphrodite	2	98	18	32	5.65685	19.2	4.38178	18.1	1.1	0.0572917	0.239357
Hermaphrodite	2	98	23	32	5.65685	19.5	4.41588	18.3	1.2	0.0615385	0.248069
Hermaphrodite	2	98	7	34	5.83095	13.8	3.71484	13	0.8	0.057971	0.240772
Hermaphrodite	2	98	11	35	5.91608	21.5	4.63681	20	1.5	0.0697674	0.264135
Hermaphrodite	2	98	22	35	5.91608	18.3	4.27785	17.3	1	0.0546448	0.233762
Hermaphrodite	2	98	25	37	6.08276	22.4	4.73286	21.1	1.3	0.0580357	0.240906
Hermaphrodite	2	98	15	38	6.16441	23.8	4.87852	22.5	1.3	0.0546218	0.233713
Hermaphrodite	2	98	24	38	6.16441	24.9	4.98999	23.8	1.1	0.0441767	0.210183
Hermaphrodite	2	98	5	40	6.32456	34.3	5.85662	31.6	2.7	0.0787172	0.280566
Hermaphrodite	2	98	19	41	6.40312	36.7	6.05805	33.8	2.9	0.0790191	0.281103
Hermaphrodite	2	98	12	43	6.55744	43.7	6.6106	40.4	3.3	0.0755149	0.2748
Hermaphrodite	2	98	13	43	6.55744	34.7	5.89067	32.2	2.5	0.0720461	0.268414
Hermaphrodite	2	98	9	44	6.63325	47.5	6.89202	43.8	3.7	0.0778947	0.279096
Hermaphrodite	2	98	2	46	6.78233	52.1	7.21803	48.4	3.7	0.0710173	0.266491
Hermaphrodite	2	98	8	46	6.78233	35.6	5.96657	33.2	2.4	0.0674157	0.259645
Hermaphrodite	2	98	1	47	6.85565	35.9	5.99166	32.2	3.7	0.103064	0.321036
Hermaphrodite	2	98	10	47	6.85565	34.8	5.89915	31.3	3.5	0.100575	0.317135
Hermaphrodite	2	98	17	47	6.85565	47.5	6.89202	44.2	3.3	0.0694737	0.263579
Hermaphrodite	2	99	11	20	4.47214	7.5	2.73861	7.3	0.2	0.0266667	0.163299
Hermaphrodite	2	99	24	20	4.47214	4.8	2.19089	4.2	0.6	0.125	0.353553
Hermaphrodite	2	99	20	27	5.19615	15.4	3.92428	14.7	0.7	0.0454545	0.213201
Hermaphrodite	2	99	23	27	5.19615	19.9	4.46094	19.2	0.7	0.0351759	0.187552
Hermaphrodite	2	99	1	29	5.38516	20.3	4.50555	18.6	1.7	0.0837438	0.289385
Hermaphrodite	2	99	25	29	5.38516	7	2.64575	6.8	0.2	0.0285714	0.169031
Hermaphrodite	2	99	2	30	5.47723	25.1	5.00999	23.4	1.7	0.0677291	0.260248
Hermaphrodite	2	99	6	30	5.47723	14.3	3.78153	14.2	0.1	0.00699301	0.0836242
Hermaphrodite	2	99	12	34	5.83095	16	4	15.2	0.8	0.05	0.223607
Hermaphrodite	2	99	13	35	5.91608	26.4	5.13809	25.3	1.1	0.0416667	0.204124
Hermaphrodite	2	99	17	35	5.91608	13.6	3.68782	13.2	0.4	0.0294118	0.171499
Hermaphrodite	2	99	18	36	6	16.3	4.03733	15.4	0.9	0.0552147	0.234978
Hermaphrodite	2	99	22	36	6	18.3	4.27785	17.5	0.8	0.0437158	0.209083
Hermaphrodite	2	99	15	37	6.08276	20.2	4.49444	19	1.2	0.0594059	0.243733
Hermaphrodite	2	99	5	38	6.16441	21.5	4.63681	20.6	0.9	0.0418605	0.204598
Hermaphrodite	2	99	4	40	6.32456	26.8	5.17687	25.8	1	0.0373134	0.193167
Hermaphrodite	2	99	14	40	6.32456	25.4	5.03984	24.2	1.2	0.0472441	0.217357
Hermaphrodite	2	99	8	41	6.40312	30.1	5.48635	28.4	1.7	0.0564784	0.237652
Hermaphrodite	2	99	19	41	6.40312	30.4	5.51362	28.6	1.8	0.0592105	0.243332
Hermaphrodite	2	99	10	42	6.48074	22.2	4.71169	21.5	0.7	0.0315315	0.177571
Hermaphrodite	2	99	16	43	6.55744	34.7	5.89067	33.3	1.4	0.0403458	0.200863
Hermaphrodite	2	99	7	45	6.7082	40.1	6.33246	38.4	1.7	0.042394	0.205898
Hermaphrodite	2	99	9	46	6.78233	44.1	6.64078	41.7	2.4	0.0544218	0.233285
Hermaphrodite	2	99	21	48	6.9282	42.3	6.50385	40.3	2	0.0472813	0.217443
Hermaphrodite	2	99	3	49	7	45.7	6.76018	43.3	2.4	0.0525164	0.229165
Hermaphrodite	2	100	23	8	2.82843	3.5	1.87083	3.3	0.2	0.0571429	0.239046
Hermaphrodite	2	100	22	9	3	2.5	1.58114	2.3	0.2	0.08	0.282843
Hermaphrodite	2	100	9	17	4.12311	4	2	3.8	0.2	0.05	0.223607
Hermaphrodite	2	100	6	18	4.24264	5.6	2.36643	4.8	0.8	0.142857	0.377964
Hermaphrodite	2	100	3	19	4.3589	9.3	3.04959	8.5	0.8	0.0860215	0.293294
Hermaphrodite	2	100	5	24	4.89898	8.8	2.96648	8.4	0.4	0.0454545	0.213201
Hermaphrodite	2	100	21	28	5.2915	11.3	3.36155	10.6	0.7	0.0619469	0.248891
Hermaphrodite	2	100	25	29	5.38516	15.2	3.89872	14.1	1.1	0.0723684	0.269014
Hermaphrodite	2	100	14	32	5.65685	22.2	4.71169	21.1	1.1	0.0495495	0.222597
Hermaphrodite	2	100	8	35	5.91608	24.7	4.96991	22.1	2.6	0.105263	0.324443
Hermaphrodite	2	100	20	36	6	19.1	4.37035	18.2	0.9	0.0471204	0.217072
Hermaphrodite	2	100	13	37	6.08276	20.6	4.53872	19.6	1	0.0485437	0.220326
Hermaphrodite	2	100	19	37	6.08276	18.9	4.34741	18.2	0.7	0.037037	0.19245
Hermaphrodite	2	100	18	39	6.245	23.7	4.86826	22.6	1.1	0.0464135	0.215438
Hermaphrodite	2	100	4	41	6.40312	28.6	5.3479	27	1.6	0.0559441	0.236525
Hermaphrodite	2	100	24	41	6.40312	24.8	4.97996	23.5	1.3	0.0524194	0.228953
Hermaphrodite	2	100	2	42	6.48074	26.5	5.14782	24	2.5	0.0943396	0.307148
Hermaphrodite	2	100	11	42	6.48074	32.3	5.68331	30.7	1.6	0.0495356	0.222566
Hermaphrodite	2	100	16	44	6.63325	32.5	5.70088	30.9	1.6	0.0492308	0.22188
Hermaphrodite	2	100	7	45	6.7082	43.4	6.58787	41.4	2	0.0460829	0.214669
Hermaphrodite	2	100	1	46	6.78233	40.2	6.34035	36.6	3.6	0.0895522	0.299253
Hermaphrodite	2	100	12	46	6.78233	42	6.48074	37.4	4.6	0.109524	0.330944
Hermaphrodite	2	100	15	46	6.78233	46.1	6.7897	43.6	2.5	0.0542299	0.232873
Hermaphrodite	2	100	17	50	7.07107	42.3	6.50385	40.3	2	0.0472813	0.217443
Hermaphrodite	2	100	10	53	7.28011	54	7.34847	50.8	3.2	0.0592593	0.243432
Hermaphrodite	2	103	1	12	3.4641	3.7	1.92354	3.4	0.3	0.0810811	0.284747
Hermaphrodite	2	103	3	18	4.24264	8.9	2.98329	7.7	1.2	0.134831	0.367194
Hermaphrodite	2	103	9	19	4.3589	4.8	2.19089	4.3	0.5	0.104167	0.322749
Hermaphrodite	2	103	4	21	4.58258	8.5	2.91548	7.9	0.6	0.0705882	0.265684
Hermaphrodite	2	103	8	21	4.58258	10	3.16228	8.7	1.3	0.13	0.360555
Hermaphrodite	2	103	13	23	4.79583	8.7	2.94958	8.6	0.1	0.0114943	0.107211
Hermaphrodite	2	103	5	24	4.89898	8.2	2.86356	7.1	1.1	0.134146	0.36626
Hermaphrodite	2	103	11	25	5	8.1	2.84605	7.4	0.7	0.0864198	0.293972
Hermaphrodite	2	103	18	29	5.38516	21	4.58258	19	2	0.0952381	0.308607
Hermaphrodite	2	103	22	30	5.47723	14	3.74166	13.1	0.9	0.0642857	0.253546
Hermaphrodite	2	103	7	31	5.56776	12.7	3.56371	11.2	1.5	0.11811	0.343672
Hermaphrodite	2	103	6	34	5.83095	17.7	4.20714	15.7	2	0.112994	0.336146
Hermaphrodite	2	103	10	34	5.83095	25.7	5.06952	23.9	1.8	0.0700389	0.264649
Hermaphrodite	2	103	16	34	5.83095	18.6	4.31277	17.8	0.8	0.0430108	0.20739
Hermaphrodite	2	103	12	35	5.91608	21.6	4.64758	19	2.6	0.12037	0.346944
Hermaphrodite	2	103	20	36	6	22.6	4.75395	21	1.6	0.0707965	0.266076
Hermaphrodite	2	103	15	38	6.16441	21.3	4.61519	18.9	2.4	0.112676	0.335673
Hermaphrodite	2	103	24	39	6.245	27.5	5.24404	26.1	1.4	0.0509091	0.22563
Hermaphrodite	2	103	14	40	6.32456	34.1	5.83952	31.7	2.4	0.0703812	0.265295
Hermaphrodite	2	103	21	43	6.55744	38.9	6.23699	36.4	2.5	0.0642674	0.25351
Hermaphrodite	2	103	19	44	6.63325	35.6	5.96657	33.5	2.1	0.0589888	0.242876
Hermaphrodite	2	103	25	45	6.7082	26.5	5.14782	24.8	1.7	0.0641509	0.25328
Hermaphrodite	2	103	23	47	6.85565	40.7	6.37966	38	2.7	0.0663391	0.257564
Hermaphrodite	2	103	2	49	7	41.3	6.42651	38.6	2.7	0.0653753	0.255686
Hermaphrodite	2	103	17	51	7.14143	53.8	7.33485	50.2	3.6	0.0669145	0.258678

## Sheet: ReadMe
Comparison of the moisture content in the spines of female and hermaphrodite plants.
We compared the intersexual difference in the spine moisture content (fresh – dry biomass) expressed as the proportion of the fresh biomass (transformed with square root to meet homoscedasticity).
We considered the factor “Plant” nested in the factor “Sex” a random effect and the remaining factors as fixed effects. The factors “Spine length” and “Spine fresh biomass” were considered covariates, transformed with the square root
