# Supplementary material for: Chemical and Physical Defense Traits in Two Sexual Forms of Opuntia robusta in Central Eastern Mexico
Source: PLoS One. 2014 Mar 5;9(3):e89535. doi: 10.1371/journal.pone.0089535 (PMC3943789; doi:10.1371/journal.pone.0089535)
Supplement: Table S9 — Average total phenolic compound concentration per plant. (XLSX) [file pone.0089535.s010.xlsx]

## Sheet: AveragoPhenolConcPerPlant
Sex	Sex code	Plant code in field	Total phenolic compound concentration [eqTA g-1 Fresh Biomass]
Female	1	2	7.44538
Female	1	13	7.80286
Female	1	27	7.40459
Female	1	38	8.27122
Female	1	51	4.63053
Female	1	58	6.33617
Female	1	61	7.83578
Female	1	64	11.4531
Female	1	70	5.90073
Female	1	74	9.83243
Female	1	84	8.95518
Female	1	85	8.97961
Female	1	89	9.78252
Female	1	93	6.10624
Female	1	95	7.98766
Female	1	101	7.92712
Female	1	104	6.07703
Hermaphrodite	2	10	7.22192
Hermaphrodite	2	12	7.96323
Hermaphrodite	2	14	7.51823
Hermaphrodite	2	15	8.58347
Hermaphrodite	2	16	9.23769
Hermaphrodite	2	18	5.56938
Hermaphrodite	2	19	7.2644
Hermaphrodite	2	20	7.53204
Hermaphrodite	2	22	7.63187
Hermaphrodite	2	23	8.64082
Hermaphrodite	2	24	8.63444
Hermaphrodite	2	25	5.73081
Hermaphrodite	2	26	8.03545
Hermaphrodite	2	28	7.71683
Hermaphrodite	2	30	9.84836
Hermaphrodite	2	34	7.00739
Hermaphrodite	2	36	10.8924
Hermaphrodite	2	37	6.9288
Hermaphrodite	2	39	11.2573
Hermaphrodite	2	40	8.64506
Hermaphrodite	2	41	9.34177
Hermaphrodite	2	42	6.54858
Hermaphrodite	2	44	8.2776
Hermaphrodite	2	45	9.96944
Hermaphrodite	2	46	8.77039
Hermaphrodite	2	47	7.79012
Hermaphrodite	2	48	11.1409
Hermaphrodite	2	49	7.3791
Hermaphrodite	2	50	8.58771
Hermaphrodite	2	54	9.35026
Hermaphrodite	2	57	8.2691
Hermaphrodite	2	59	7.19218
Hermaphrodite	2	60	8.1459
Hermaphrodite	2	62	10.4059
Hermaphrodite	2	63	8.02908
Hermaphrodite	2	65	7.17944
Hermaphrodite	2	67	8.89571
Hermaphrodite	2	69	9.11874
Hermaphrodite	2	73	9.58604
Hermaphrodite	2	75	8.03332
Hermaphrodite	2	76	6.22572
Hermaphrodite	2	77	7.50655
Hermaphrodite	2	78	9.56267
Hermaphrodite	2	80	9.11236
Hermaphrodite	2	81	6.566
Hermaphrodite	2	82	8.95433
Hermaphrodite	2	83	8.83092
Hermaphrodite	2	86	8.32645
Hermaphrodite	2	87	9.06139
Hermaphrodite	2	88	9.85367
Hermaphrodite	2	90	9.80694
Hermaphrodite	2	91	7.40672
Hermaphrodite	2	92	7.31857
Hermaphrodite	2	96	7.67223
Hermaphrodite	2	97	7.95686
Hermaphrodite	2	98	8.14165
Hermaphrodite	2	99	9.33964
Hermaphrodite	2	100	9.27911
Hermaphrodite	2	103	7.98553

## Sheet: ReadMe
Average per plant total phenolic compound concentration.
Data from three first-level cladodes were averaged per cladode and per plant.
The content of total phenolic compounds was expressed as the equivalent of milligrams of TA (eqTA) per gram of fresh biomass of the cladode tissue (mg eqTA g-1 FB).
We compared the average of the total phenolic compound concentration per plant
