# Supplementary material for: Chemical and Physical Defense Traits in Two Sexual Forms of Opuntia robusta in Central Eastern Mexico
Source: PLoS One. 2014 Mar 5;9(3):e89535. doi: 10.1371/journal.pone.0089535 (PMC3943789; doi:10.1371/journal.pone.0089535)
Supplement: Table S10 — Average total phenolic compound concentration per cladode. (XLSX) [file pone.0089535.s011.xlsx]

## Sheet: ChemicalTraitsPerCladode
Status description	Status abbreviation	Status code	Sex	Sex code	Parental state	Reproductive state	Plant code in field	Cladode code within a plant	Total phenolic compound concentration [eqTA g-1 Fresh Biomass]
Comparison of empty cladodes	E	1	Female	1	0	0	2	1	7.92075
Comparison of empty cladodes	E	1	Female	1	0	0	2	2	8.28397
Comparison of empty cladodes	E	1	Female	1	0	0	2	3	6.55071
Comparison of empty cladodes	E	1	Female	1	0	0	13	1	5.0341
Comparison of empty cladodes	E	1	Female	1	0	0	13	2	9.37363
Comparison of empty cladodes	E	1	Female	1	0	0	13	3	9.00085
Comparison of empty cladodes	E	1	Female	1	0	0	51	1	5.23802
Comparison of empty cladodes	E	1	Female	1	0	0	51	2	3.25624
Comparison of empty cladodes	E	1	Female	1	0	0	51	3	5.39732
Comparison of empty cladodes	E	1	Hermaphrodite	2	0	0	18	1	5.55663
Comparison of empty cladodes	E	1	Hermaphrodite	2	0	0	18	2	6.96491
Comparison of empty cladodes	E	1	Hermaphrodite	2	0	0	18	3	4.18659
Comparison of empty cladodes	E	1	Hermaphrodite	2	0	0	20	1	7.44283
Comparison of empty cladodes	E	1	Hermaphrodite	2	0	0	20	2	5.50884
Comparison of empty cladodes	E	1	Hermaphrodite	2	0	0	20	3	9.64445
Comparison of empty cladodes	E	1	Hermaphrodite	2	0	0	26	1	7.45557
Comparison of empty cladodes	E	1	Hermaphrodite	2	0	0	26	2	9.45647
Comparison of empty cladodes	E	1	Hermaphrodite	2	0	0	26	3	7.19431
Comparison of empty cladodes	E	1	Hermaphrodite	2	0	0	45	1	11.9863
Comparison of empty cladodes	E	1	Hermaphrodite	2	0	0	45	2	9.34495
Comparison of empty cladodes	E	1	Hermaphrodite	2	0	0	45	3	8.57709
Comparison of empty cladodes	E	1	Hermaphrodite	2	0	0	54	1	10.2403
Comparison of empty cladodes	E	1	Hermaphrodite	2	0	0	54	2	8.78101
Comparison of empty cladodes	E	1	Hermaphrodite	2	0	0	54	3	9.02952
Comparison of empty cladodes	E	1	Hermaphrodite	2	0	0	77	1	7.46832
Comparison of empty cladodes	E	1	Hermaphrodite	2	0	0	77	2	8.27122
Comparison of empty cladodes	E	1	Hermaphrodite	2	0	0	77	3	6.78011
Comparison of empty cladodes	E	1	Hermaphrodite	2	0	0	80	1	10.2339
Comparison of empty cladodes	E	1	Hermaphrodite	2	0	0	80	2	8.78101
Comparison of empty cladodes	E	1	Hermaphrodite	2	0	0	80	3	8.3222
Comparison of empty cladodes	E	1	Hermaphrodite	2	0	0	86	1	5.58212
Comparison of empty cladodes	E	1	Hermaphrodite	2	0	0	86	2	10.4314
Comparison of empty cladodes	E	1	Hermaphrodite	2	0	0	86	3	8.9658
Comparison of empty cladodes	E	1	Hermaphrodite	2	0	0	97	1	8.30946
Comparison of empty cladodes	E	1	Hermaphrodite	2	0	0	97	2	8.30946
Comparison of empty cladodes	E	1	Hermaphrodite	2	0	0	97	3	7.25166
Comparison of parental and empty cladodes	PE	2	Female	1	1	0	64	1	11.8333
Comparison of parental and empty cladodes	PE	2	Female	1	0	0	64	2	12.1583
Comparison of parental and empty cladodes	PE	2	Female	1	0	0	64	3	10.3677
Comparison of parental and empty cladodes	PE	2	Female	1	1	0	70	1	5.84976
Comparison of parental and empty cladodes	PE	2	Female	1	1	0	70	2	5.43556
Comparison of parental and empty cladodes	PE	2	Female	1	0	0	70	3	6.41689
Comparison of parental and empty cladodes	PE	2	Female	1	1	0	85	1	7.60213
Comparison of parental and empty cladodes	PE	2	Female	1	0	0	85	2	10.9763
Comparison of parental and empty cladodes	PE	2	Female	1	1	0	85	3	8.36044
Comparison of parental and empty cladodes	PE	2	Female	1	0	0	89	1	7.25166
Comparison of parental and empty cladodes	PE	2	Female	1	0	0	89	2	13.9011
Comparison of parental and empty cladodes	PE	2	Female	1	1	0	89	3	8.19476
Comparison of parental and empty cladodes	PE	2	Female	1	1	0	93	1	6.28944
Comparison of parental and empty cladodes	PE	2	Female	1	1	0	93	2	5.92304
Comparison of parental and empty cladodes	PE	2	Hermaphrodite	2	1	0	10	1	6.13651
Comparison of parental and empty cladodes	PE	2	Hermaphrodite	2	1	0	10	2	3.60671
Comparison of parental and empty cladodes	PE	2	Hermaphrodite	2	0	0	10	3	11.9225
Comparison of parental and empty cladodes	PE	2	Hermaphrodite	2	1	0	14	1	6.42008
Comparison of parental and empty cladodes	PE	2	Hermaphrodite	2	0	0	14	2	7.58939
Comparison of parental and empty cladodes	PE	2	Hermaphrodite	2	0	0	14	3	8.54523
Comparison of parental and empty cladodes	PE	2	Hermaphrodite	2	1	0	24	1	6.52522
Comparison of parental and empty cladodes	PE	2	Hermaphrodite	2	0	0	24	2	10.7246
Comparison of parental and empty cladodes	PE	2	Hermaphrodite	2	0	0	24	3	8.65356
Comparison of parental and empty cladodes	PE	2	Hermaphrodite	2	0	0	42	1	6.37866
Comparison of parental and empty cladodes	PE	2	Hermaphrodite	2	0	0	42	2	9.00404
Comparison of parental and empty cladodes	PE	2	Hermaphrodite	2	1	0	42	3	4.26306
Comparison of parental and empty cladodes	PE	2	Hermaphrodite	2	1	0	47	1	6.65904
Comparison of parental and empty cladodes	PE	2	Hermaphrodite	2	0	0	47	3	8.9212
Comparison of parental and empty cladodes	PE	2	Hermaphrodite	2	1	0	49	1	5.37183
Comparison of parental and empty cladodes	PE	2	Hermaphrodite	2	0	0	49	3	9.38637
Comparison of parental and empty cladodes	PE	2	Hermaphrodite	2	1	0	81	1	4.18659
Comparison of parental and empty cladodes	PE	2	Hermaphrodite	2	1	0	81	2	5.49928
Comparison of parental and empty cladodes	PE	2	Hermaphrodite	2	0	0	81	3	13.4583
Comparison of parental and empty cladodes	PE	2	Hermaphrodite	2	1	0	82	1	5.84976
Comparison of parental and empty cladodes	PE	2	Hermaphrodite	2	0	0	82	2	11.3873
Comparison of parental and empty cladodes	PE	2	Hermaphrodite	2	0	0	82	3	10.2976
Comparison of parental and empty cladodes	PE	2	Hermaphrodite	2	1	0	87	1	6.06004
Comparison of parental and empty cladodes	PE	2	Hermaphrodite	2	1	0	87	2	9.48196
Comparison of parental and empty cladodes	PE	2	Hermaphrodite	2	0	0	87	3	11.6422
Comparison of parental and empty cladodes	PE	2	Hermaphrodite	2	0	0	91	1	9.73048
Comparison of parental and empty cladodes	PE	2	Hermaphrodite	2	0	0	91	2	6.93304
Comparison of parental and empty cladodes	PE	2	Hermaphrodite	2	1	0	91	3	5.55663
Comparison of reproductive and empty cladodes	RE	3	Female	1	0	1	27	1	6.90755
Comparison of reproductive and empty cladodes	RE	3	Female	1	0	1	27	2	7.07961
Comparison of reproductive and empty cladodes	RE	3	Female	1	0	0	27	3	8.22662
Comparison of reproductive and empty cladodes	RE	3	Female	1	0	1	74	1	11.8142
Comparison of reproductive and empty cladodes	RE	3	Female	1	0	1	74	2	8.52611
Comparison of reproductive and empty cladodes	RE	3	Female	1	0	0	74	3	9.15697
Comparison of reproductive and empty cladodes	RE	3	Hermpahrodite	2	0	0	12	1	8.39867
Comparison of reproductive and empty cladodes	RE	3	Hermpahrodite	2	0	0	12	2	8.89571
Comparison of reproductive and empty cladodes	RE	3	Hermpahrodite	2	0	1	12	3	6.59531
Comparison of reproductive and empty cladodes	RE	3	Hermpahrodite	2	0	1	15	1	11.6103
Comparison of reproductive and empty cladodes	RE	3	Hermpahrodite	2	0	0	15	3	5.55663
Comparison of reproductive and empty cladodes	RE	3	Hermpahrodite	2	0	1	16	1	9.18246
Comparison of reproductive and empty cladodes	RE	3	Hermpahrodite	2	0	1	16	2	10.081
Comparison of reproductive and empty cladodes	RE	3	Hermpahrodite	2	0	0	16	3	8.44965
Comparison of reproductive and empty cladodes	RE	3	Hermpahrodite	2	0	1	19	1	8.18201
Comparison of reproductive and empty cladodes	RE	3	Hermpahrodite	2	0	0	19	2	5.26351
Comparison of reproductive and empty cladodes	RE	3	Hermpahrodite	2	0	0	19	3	8.34769
Comparison of reproductive and empty cladodes	RE	3	Hermpahrodite	2	0	1	28	1	6.6909
Comparison of reproductive and empty cladodes	RE	3	Hermpahrodite	2	0	1	28	2	6.67178
Comparison of reproductive and empty cladodes	RE	3	Hermpahrodite	2	0	0	28	3	9.78783
Comparison of reproductive and empty cladodes	RE	3	Hermpahrodite	2	0	1	30	1	8.86703
Comparison of reproductive and empty cladodes	RE	3	Hermpahrodite	2	0	0	30	2	9.07413
Comparison of reproductive and empty cladodes	RE	3	Hermpahrodite	2	0	1	30	3	11.6039
Comparison of reproductive and empty cladodes	RE	3	Hermpahrodite	2	0	1	36	1	10.954
Comparison of reproductive and empty cladodes	RE	3	Hermpahrodite	2	0	1	36	2	10.4697
Comparison of reproductive and empty cladodes	RE	3	Hermpahrodite	2	0	0	36	3	11.2535
Comparison of reproductive and empty cladodes	RE	3	Hermpahrodite	2	0	1	39	1	8.46239
Comparison of reproductive and empty cladodes	RE	3	Hermpahrodite	2	0	1	39	2	9.76871
Comparison of reproductive and empty cladodes	RE	3	Hermpahrodite	2	0	0	39	3	14.7964
Comparison of reproductive and empty cladodes	RE	3	Hermpahrodite	2	0	1	48	1	12.7
Comparison of reproductive and empty cladodes	RE	3	Hermpahrodite	2	0	0	48	2	9.77508
Comparison of reproductive and empty cladodes	RE	3	Hermpahrodite	2	0	1	48	3	10.9476
Comparison of reproductive and empty cladodes	RE	3	Hermpahrodite	2	0	1	50	1	8.7364
Comparison of reproductive and empty cladodes	RE	3	Hermpahrodite	2	0	0	50	2	10.03
Comparison of reproductive and empty cladodes	RE	3	Hermpahrodite	2	0	1	50	3	6.99677
Comparison of reproductive and empty cladodes	RE	3	Hermpahrodite	2	0	1	57	1	10.8711
Comparison of reproductive and empty cladodes	RE	3	Hermpahrodite	2	0	0	57	2	4.46697
Comparison of reproductive and empty cladodes	RE	3	Hermpahrodite	2	0	0	57	3	9.46921
Comparison of reproductive and empty cladodes	RE	3	Hermpahrodite	2	0	1	59	1	8.35406
Comparison of reproductive and empty cladodes	RE	3	Hermpahrodite	2	0	0	59	2	8.11829
Comparison of reproductive and empty cladodes	RE	3	Hermpahrodite	2	0	1	59	3	5.1042
Comparison of reproductive and empty cladodes	RE	3	Hermpahrodite	2	0	1	62	1	10.0873
Comparison of reproductive and empty cladodes	RE	3	Hermpahrodite	2	0	1	62	2	9.84518
Comparison of reproductive and empty cladodes	RE	3	Hermpahrodite	2	0	0	62	3	11.2853
Comparison of reproductive and empty cladodes	RE	3	Hermpahrodite	2	0	1	63	1	8.52611
Comparison of reproductive and empty cladodes	RE	3	Hermpahrodite	2	0	1	63	2	8.59621
Comparison of reproductive and empty cladodes	RE	3	Hermpahrodite	2	0	0	63	3	6.96491
Comparison of reproductive and empty cladodes	RE	3	Hermpahrodite	2	0	0	67	1	7.85702
Comparison of reproductive and empty cladodes	RE	3	Hermpahrodite	2	0	0	67	2	9.66038
Comparison of reproductive and empty cladodes	RE	3	Hermpahrodite	2	0	1	67	3	9.16972
Comparison of reproductive and empty cladodes	RE	3	Hermpahrodite	2	0	1	73	1	8.2776
Comparison of reproductive and empty cladodes	RE	3	Hermpahrodite	2	0	1	73	2	8.69817
Comparison of reproductive and empty cladodes	RE	3	Hermpahrodite	2	0	0	73	3	11.7824
Comparison of reproductive and empty cladodes	RE	3	Hermpahrodite	2	0	1	76	1	7.50018
Comparison of reproductive and empty cladodes	RE	3	Hermpahrodite	2	0	1	76	2	6.14925
Comparison of reproductive and empty cladodes	RE	3	Hermpahrodite	2	0	0	76	3	5.02773
Comparison of reproductive and empty cladodes	RE	3	Hermpahrodite	2	0	0	83	1	11.0846
Comparison of reproductive and empty cladodes	RE	3	Hermpahrodite	2	0	1	83	2	7.7487
Comparison of reproductive and empty cladodes	RE	3	Hermpahrodite	2	0	1	83	3	7.65948
Comparison of reproductive and empty cladodes	RE	3	Hermpahrodite	2	0	1	90	1	11.1897
Comparison of reproductive and empty cladodes	RE	3	Hermpahrodite	2	0	0	90	2	10.9412
Comparison of reproductive and empty cladodes	RE	3	Hermpahrodite	2	0	0	90	3	7.28989
Comparison of reproductive and empty cladodes	RE	3	Hermpahrodite	2	0	1	96	1	6.48698
Comparison of reproductive and empty cladodes	RE	3	Hermpahrodite	2	0	0	96	2	8.46876
Comparison of reproductive and empty cladodes	RE	3	Hermpahrodite	2	0	1	96	3	8.06094
Comparison of reproductive and empty cladodes	RE	3	Hermpahrodite	2	0	0	99	1	12.1456
Comparison of reproductive and empty cladodes	RE	3	Hermpahrodite	2	0	1	99	2	8.08643
Comparison of reproductive and empty cladodes	RE	3	Hermpahrodite	2	0	1	99	3	7.78693
Comparison of parental, reproductive and empty cladodes	RPE	4	Female	1	0	1	38	1	10.253
Comparison of parental, reproductive and empty cladodes	RPE	4	Female	1	0	0	38	2	8.55798
Comparison of parental, reproductive and empty cladodes	RPE	4	Female	1	1	0	38	3	6.00269
Comparison of parental, reproductive and empty cladodes	RPE	4	Female	1	0	1	58	1	8.22662
Comparison of parental, reproductive and empty cladodes	RPE	4	Female	1	1	0	58	2	5.25076
Comparison of parental, reproductive and empty cladodes	RPE	4	Female	1	0	0	58	3	5.53114
Comparison of parental, reproductive and empty cladodes	RPE	4	Female	1	0	1	61	1	6.88207
Comparison of parental, reproductive and empty cladodes	RPE	4	Female	1	1	0	61	2	6.09827
Comparison of parental, reproductive and empty cladodes	RPE	4	Female	1	0	0	61	3	10.527
Comparison of parental, reproductive and empty cladodes	RPE	4	Female	1	0	1	84	1	9.13148
Comparison of parental, reproductive and empty cladodes	RPE	4	Female	1	1	0	84	2	6.84383
Comparison of parental, reproductive and empty cladodes	RPE	4	Female	1	0	0	84	3	10.8902
Comparison of parental, reproductive and empty cladodes	RPE	4	Female	1	1	0	95	1	7.06686
Comparison of parental, reproductive and empty cladodes	RPE	4	Female	1	0	1	95	2	6.11739
Comparison of parental, reproductive and empty cladodes	RPE	4	Female	1	0	0	95	3	10.7787
Comparison of parental, reproductive and empty cladodes	RPE	4	Female	1	0	0	104	1	5.97083
Comparison of parental, reproductive and empty cladodes	RPE	4	Female	1	1	0	104	2	5.66496
Comparison of parental, reproductive and empty cladodes	RPE	4	Female	1	0	1	104	3	6.59531
Comparison of parental, reproductive and empty cladodes	RPE	4	Hermaphrodite	2	1	0	22	1	8.11192
Comparison of parental, reproductive and empty cladodes	RPE	4	Hermaphrodite	2	0	0	22	2	5.4037
Comparison of parental, reproductive and empty cladodes	RPE	4	Hermaphrodite	2	0	1	22	3	9.38
Comparison of parental, reproductive and empty cladodes	RPE	4	Hermaphrodite	2	0	1	23	1	10.0491
Comparison of parental, reproductive and empty cladodes	RPE	4	Hermaphrodite	2	1	0	23	2	5.00224
Comparison of parental, reproductive and empty cladodes	RPE	4	Hermaphrodite	2	0	0	23	3	10.8711
Comparison of parental, reproductive and empty cladodes	RPE	4	Hermaphrodite	2	0	0	34	1	5.54389
Comparison of parental, reproductive and empty cladodes	RPE	4	Hermaphrodite	2	0	1	34	2	10.4123
Comparison of parental, reproductive and empty cladodes	RPE	4	Hermaphrodite	2	1	0	34	3	5.06596
Comparison of parental, reproductive and empty cladodes	RPE	4	Hermaphrodite	2	0	1	37	1	8.97855
Comparison of parental, reproductive and empty cladodes	RPE	4	Hermaphrodite	2	0	0	37	2	7.91438
Comparison of parental, reproductive and empty cladodes	RPE	4	Hermaphrodite	2	1	0	37	3	3.89346
Comparison of parental, reproductive and empty cladodes	RPE	4	Hermaphrodite	2	0	0	46	1	8.01633
Comparison of parental, reproductive and empty cladodes	RPE	4	Hermaphrodite	2	0	1	46	2	10.1224
Comparison of parental, reproductive and empty cladodes	RPE	4	Hermaphrodite	2	1	0	46	3	8.17245
Comparison of parental, reproductive and empty cladodes	RPE	4	Hermaphrodite	2	0	0	60	1	9.57754
Comparison of parental, reproductive and empty cladodes	RPE	4	Hermaphrodite	2	1	0	60	2	7.02226
Comparison of parental, reproductive and empty cladodes	RPE	4	Hermaphrodite	2	0	1	60	3	7.83791
Comparison of parental, reproductive and empty cladodes	RPE	4	Hermaphrodite	2	1	0	65	1	5.70319
Comparison of parental, reproductive and empty cladodes	RPE	4	Hermaphrodite	2	0	1	65	2	8.46876
Comparison of parental, reproductive and empty cladodes	RPE	4	Hermaphrodite	2	0	0	65	3	7.36636
Comparison of parental, reproductive and empty cladodes	RPE	4	Hermaphrodite	2	0	1	69	1	10.4442
Comparison of parental, reproductive and empty cladodes	RPE	4	Hermaphrodite	2	1	0	69	2	5.70957
Comparison of parental, reproductive and empty cladodes	RPE	4	Hermaphrodite	2	0	0	69	3	11.2025
Comparison of parental, reproductive and empty cladodes	RPE	4	Hermaphrodite	2	0	1	75	1	10.1702
Comparison of parental, reproductive and empty cladodes	RPE	4	Hermaphrodite	2	1	0	75	2	4.9194
Comparison of parental, reproductive and empty cladodes	RPE	4	Hermaphrodite	2	0	0	75	3	9.01041
Comparison of parental, reproductive and empty cladodes	RPE	4	Hermaphrodite	2	0	1	78	1	8.2776
Comparison of parental, reproductive and empty cladodes	RPE	4	Hermaphrodite	2	1	0	78	2	8.95943
Comparison of parental, reproductive and empty cladodes	RPE	4	Hermaphrodite	2	0	0	78	3	11.451
Comparison of parental, reproductive and empty cladodes	RPE	4	Hermaphrodite	2	0	1	92	1	9.63489
Comparison of parental, reproductive and empty cladodes	RPE	4	Hermaphrodite	2	1	0	92	2	5.00224
Reproductive, parental, empty or simultaneously parental/reproductive cladodes	not analyzed	5	Female	1	0	0	101	1	9.74959
Reproductive, parental, empty or simultaneously parental/reproductive cladodes	not analyzed	5	Female	1	0	1	101	2	8.4369
Reproductive, parental, empty or simultaneously parental/reproductive cladodes	not analyzed	5	Female	1	1	1	101	3	5.59486
Reproductive, parental, empty or simultaneously parental/reproductive cladodes	not analyzed	5	Hermaphrodite	2	1	1	25	1	6.22572
Reproductive, parental, empty or simultaneously parental/reproductive cladodes	not analyzed	5	Hermaphrodite	2	0	0	25	2	3.56211
Reproductive, parental, empty or simultaneously parental/reproductive cladodes	not analyzed	5	Hermaphrodite	2	0	0	25	3	7.40459
Reproductive, parental, empty or simultaneously parental/reproductive cladodes	not analyzed	5	Hermaphrodite	2	1	1	40	1	8.00359
Reproductive, parental, empty or simultaneously parental/reproductive cladodes	not analyzed	5	Hermaphrodite	2	0	0	40	2	11.1196
Reproductive, parental, empty or simultaneously parental/reproductive cladodes	not analyzed	5	Hermaphrodite	2	0	0	40	3	6.81197
Reproductive, parental, empty or simultaneously parental/reproductive cladodes	not analyzed	5	Hermaphrodite	2	1	1	41	1	10.1192
Reproductive, parental, empty or simultaneously parental/reproductive cladodes	not analyzed	5	Hermaphrodite	2	1	0	41	2	6.43601
Reproductive, parental, empty or simultaneously parental/reproductive cladodes	not analyzed	5	Hermaphrodite	2	0	0	41	3	11.4701
Reproductive, parental, empty or simultaneously parental/reproductive cladodes	not analyzed	5	Hermaphrodite	2	1	1	44	1	9.42461
Reproductive, parental, empty or simultaneously parental/reproductive cladodes	not analyzed	5	Hermaphrodite	2	0	0	44	2	9.2653
Reproductive, parental, empty or simultaneously parental/reproductive cladodes	not analyzed	5	Hermaphrodite	2	1	0	44	3	6.14288
Reproductive, parental, empty or simultaneously parental/reproductive cladodes	not analyzed	5	Hermaphrodite	2	0	1	88	1	10.5589
Reproductive, parental, empty or simultaneously parental/reproductive cladodes	not analyzed	5	Hermaphrodite	2	1	1	88	2	7.97173
Reproductive, parental, empty or simultaneously parental/reproductive cladodes	not analyzed	5	Hermaphrodite	2	0	0	88	3	11.0304
Reproductive, parental, empty or simultaneously parental/reproductive cladodes	not analyzed	5	Hermaphrodite	2	0	0	98	1	9.69861
Reproductive, parental, empty or simultaneously parental/reproductive cladodes	not analyzed	5	Hermaphrodite	2	1	0	98	2	7.84428
Reproductive, parental, empty or simultaneously parental/reproductive cladodes	not analyzed	5	Hermaphrodite	2	1	1	98	3	6.88207
Reproductive, parental, empty or simultaneously parental/reproductive cladodes	not analyzed	5	Hermaphrodite	2	1	0	100	1	8.53886
Reproductive, parental, empty or simultaneously parental/reproductive cladodes	not analyzed	5	Hermaphrodite	2	0	0	100	2	10.1001
Reproductive, parental, empty or simultaneously parental/reproductive cladodes	not analyzed	5	Hermaphrodite	2	1	1	100	3	9.19839
Reproductive, parental, empty or simultaneously parental/reproductive cladodes	not analyzed	5	Hermaphrodite	2	0	1	103	1	8.06094
Reproductive, parental, empty or simultaneously parental/reproductive cladodes	not analyzed	5	Hermaphrodite	2	1	1	103	2	5.88799
Reproductive, parental, empty or simultaneously parental/reproductive cladodes	not analyzed	5	Hermaphrodite	2	0	0	103	3	10.0077

## Sheet: ReadMe
Average per cladode total phenolic compound concentration.
Data from three first-level cladodes were averaged per cladode.
The content of the total phenolic compounds was expressed as the equivalent of milligrams of TA (eqTA) per gram of fresh biomass of the cladode tissue (mg eqTA g-1 FB).
We compared the average of the total phenolic compound concentration between sexual forms and among cladode states (mentioned in the column A) per cladode
We considered the factor “Plant” nested in the factor “Sex” a random effect and the remaining factors, fixed effects
