# Supplementary material for: Chemical and Physical Defense Traits in Two Sexual Forms of Opuntia robusta in Central Eastern Mexico
Source: PLoS One. 2014 Mar 5;9(3):e89535. doi: 10.1371/journal.pone.0089535 (PMC3943789; doi:10.1371/journal.pone.0089535)
Supplement: Table S11 — Average spine number in an areola per plant vs. average areolae number per plant. (XLSX) [file pone.0089535.s012.xlsx]

## Sheet: AreolaeNrVsSpineNumberPerPlant
Sex	Sex code	Plant code in field	Average areolae nr per cladode per plant	Average spine nr per areola per cladode per plant	Outliers removed from the analysis
Female	1	2	8.33333	14.04	*
Female	1	13	8.33333	10.52
Female	1	27	9	7.40741
Female	1	38	8.33333	8.07407
Female	1	51	8.66667	2.42308
Female	1	58	6.66667	10.45
Female	1	61	8	4
Female	1	64	7.66667	10.5652
Female	1	70	8	7
Female	1	74	7.66667	12.2174
Female	1	84	8	9.95833
Female	1	85	6.66667	8.05
Female	1	89	6.66667	11.7
Female	1	93	7.33333	7.45455
Female	1	95	8.66667	8
Female	1	101	8	10.6667
Female	1	104	10	6.4
Hermaphrodite	2	10	9	5.7037
Hermaphrodite	2	12	9	12.5926
Hermaphrodite	2	14	8.33333	9.08
Hermaphrodite	2	15	8.33333	8.72
Hermaphrodite	2	16	12.6667	16.3333	*
Hermaphrodite	2	18	12.3333	8.62162
Hermaphrodite	2	19	13	9.76923
Hermaphrodite	2	20	8	14.5833
Hermaphrodite	2	22	8.33333	7.6
Hermaphrodite	2	23	10.5	8.19048
Hermaphrodite	2	24	8.33333	10.64
Hermaphrodite	2	25	9	9.7037
Hermaphrodite	2	26	8.66667	10.7692
Hermaphrodite	2	28	8.66667	9.88462
Hermaphrodite	2	30	8.33333	12.76
Hermaphrodite	2	34	8	9.45833
Hermaphrodite	2	36	8	7.79167
Hermaphrodite	2	37	7.66667	11.3478
Hermaphrodite	2	39	7.66667	12.2609
Hermaphrodite	2	40	7.33333	14.4091
Hermaphrodite	2	41	7.66667	11.3913
Hermaphrodite	2	42	8	9.16667
Hermaphrodite	2	44	8.33333	9.56
Hermaphrodite	2	45	8	10.8333
Hermaphrodite	2	46	7.66667	9.17391
Hermaphrodite	2	47	7.33333	11.0455
Hermaphrodite	2	48	7.66667	16.1739
Hermaphrodite	2	49	7.66667	11.8696
Hermaphrodite	2	50	7	12
Hermaphrodite	2	54	6.33333	21	*
Hermaphrodite	2	57	6.66667	9
Hermaphrodite	2	59	8.33333	8.36
Hermaphrodite	2	60	7.33333	14.6818
Hermaphrodite	2	62	7.33333	10.2273
Hermaphrodite	2	63	7.33333	9.04545
Hermaphrodite	2	65	7	9.42857
Hermaphrodite	2	67	7	12.9524
Hermaphrodite	2	69	8	7.41667
Hermaphrodite	2	73	7.66667	8.13043
Hermaphrodite	2	75	7.33333	11.6364
Hermaphrodite	2	76	8.33333	2.76	*
Hermaphrodite	2	77	7.33333	12.4545
Hermaphrodite	2	78	7.33333	10.5455
Hermaphrodite	2	80	7.33333	12.6818
Hermaphrodite	2	81	6.66667	8.8
Hermaphrodite	2	82	7.33333	13.9091
Hermaphrodite	2	83	7.33333	11.6364
Hermaphrodite	2	86	6.66667	11.55
Hermaphrodite	2	87	7.66667	8.21739
Hermaphrodite	2	88	7	11.5238
Hermaphrodite	2	90	6.66667	11.1
Hermaphrodite	2	91	7.33333	7.72727
Hermaphrodite	2	92	8	14.7083
Hermaphrodite	2	96	8	9
Hermaphrodite	2	97	6.66667	16.2
Hermaphrodite	2	98	7.33333	14.0455
Hermaphrodite	2	99	7.33333	8.04545
Hermaphrodite	2	100	7.33333	6.68182
Hermaphrodite	2	103	6.66667	14.2

## Sheet: ReadMe
The average spine number per plant in an areola and the average areolae number per plant
Data obtained to study a possible trade off between these two spine traits
