# Supplementary material for: Chemical and Physical Defense Traits in Two Sexual Forms of Opuntia robusta in Central Eastern Mexico
Source: PLoS One. 2014 Mar 5;9(3):e89535. doi: 10.1371/journal.pone.0089535 (PMC3943789; doi:10.1371/journal.pone.0089535)
Supplement: Table S12 — Average total phenolic compound concentration per plant vs. average spine number in an areola per plant. (XLSX) [file pone.0089535.s013.xlsx]

## Sheet: SpineNrTotPhenolDATA)
Sex	Sex code	Plant field code	Total phenolic compound concentration [eqTA g-1 Fresh Biomass] per plant	Spine nr per areola per cladode per plant
Female	1	2	7.44538	14.04
Female	1	13	7.80286	10.52
Female	1	27	7.40459	7.40741
Female	1	38	8.27122	8.07407
Female	1	51	4.63053	2.42308
Female	1	58	6.33617	10.45
Female	1	61	7.83578	4
Female	1	64	11.4531	10.5652
Female	1	70	5.90073	7
Female	1	74	9.83243	12.2174
Female	1	84	8.95518	9.95833
Female	1	85	8.97961	8.05
Female	1	89	9.78252	11.7
Female	1	93	6.10624	7.45455
Female	1	95	7.98766	8
Female	1	101	7.92712	10.6667
Female	1	104	6.07703	6.4
Hermaphrodite	2	10	7.22192	5.7037
Hermaphrodite	2	12	7.96323	12.5926
Hermaphrodite	2	14	7.51823	9.08
Hermaphrodite	2	15	8.58347	8.72
Hermaphrodite	2	16	9.23769	16.3333
Hermaphrodite	2	18	5.56938	8.62162
Hermaphrodite	2	19	7.2644	9.76923
Hermaphrodite	2	20	7.53204	14.5833
Hermaphrodite	2	22	7.63187	7.6
Hermaphrodite	2	23	8.64082	8.19048
Hermaphrodite	2	24	8.63444	10.64
Hermaphrodite	2	25	5.73081	9.7037
Hermaphrodite	2	26	8.03545	10.7692
Hermaphrodite	2	28	7.71683	9.88462
Hermaphrodite	2	30	9.84836	12.76
Hermaphrodite	2	34	7.00739	9.45833
Hermaphrodite	2	36	10.8924	7.79167
Hermaphrodite	2	37	6.9288	11.3478
Hermaphrodite	2	39	11.2573	12.2609
Hermaphrodite	2	40	8.64506	14.4091
Hermaphrodite	2	41	9.34177	11.3913
Hermaphrodite	2	42	6.54858	9.16667
Hermaphrodite	2	44	8.2776	9.56
Hermaphrodite	2	45	9.96944	10.8333
Hermaphrodite	2	46	8.77039	9.17391
Hermaphrodite	2	47	7.79012	11.0455
Hermaphrodite	2	48	11.1409	16.1739
Hermaphrodite	2	49	7.3791	11.8696
Hermaphrodite	2	50	8.58771	12
Hermaphrodite	2	54	9.35026	21
Hermaphrodite	2	57	8.2691	9
Hermaphrodite	2	59	7.19218	8.36
Hermaphrodite	2	60	8.1459	14.6818
Hermaphrodite	2	62	10.4059	10.2273
Hermaphrodite	2	63	8.02908	9.04545
Hermaphrodite	2	65	7.17944	9.42857
Hermaphrodite	2	67	8.89571	12.9524
Hermaphrodite	2	69	9.11874	7.41667
Hermaphrodite	2	73	9.58604	8.13043
Hermaphrodite	2	75	8.03332	11.6364
Hermaphrodite	2	76	6.22572	2.76
Hermaphrodite	2	77	7.50655	12.4545
Hermaphrodite	2	78	9.56267	10.5455
Hermaphrodite	2	80	9.11236	12.6818
Hermaphrodite	2	81	6.566	8.8
Hermaphrodite	2	82	8.95433	13.9091
Hermaphrodite	2	83	8.83092	11.6364
Hermaphrodite	2	86	8.32645	11.55
Hermaphrodite	2	87	9.06139	8.21739
Hermaphrodite	2	88	9.85367	11.5238
Hermaphrodite	2	90	9.80694	11.1
Hermaphrodite	2	91	7.40672	7.72727
Hermaphrodite	2	92	7.31857	14.7083
Hermaphrodite	2	96	7.67223	9
Hermaphrodite	2	97	7.95686	16.2
Hermaphrodite	2	98	8.14165	14.0455
Hermaphrodite	2	99	9.33964	8.04545
Hermaphrodite	2	100	9.27911	6.68182
Hermaphrodite	2	103	7.98553	14.2

## Sheet: ReadMe
The average total phenolic compound concentration per plant and the average spine number in an areola per plant.
The content of the total phenolic compounds was expressed as the equivalent of milligrams of TA (eqTA) per gram of fresh biomass of the cladode tissue (mg eqTA g-1 FB).
The average spine number per areola was averaged per plant
