# Supplementary material for: Chemical and Physical Defense Traits in Two Sexual Forms of Opuntia robusta in Central Eastern Mexico
Source: PLoS One. 2014 Mar 5;9(3):e89535. doi: 10.1371/journal.pone.0089535 (PMC3943789; doi:10.1371/journal.pone.0089535)
Supplement: Table S13 — Plant blossoming per season. (XLSX) [file pone.0089535.s014.xlsx]

## Sheet: PlantBlossomingPerSeason
Sex	Sex code	Plant code in field	season 2010	season 2011
Female	1	2	x
Female	1	13	x	x
Female	1	27		x
Female	1	38		x
Female	1	51	x
Female	1	58		x
Female	1	61	x	x
Female	1	64	x
Female	1	70	x	x
Female	1	74	x	x
Female	1	84	x
Female	1	85	x
Female	1	89	x
Female	1	93	x
Female	1	95		x
Female	1	101	x	x
Female	1	104	x	x
Hermaphrodite	2	10		x
Hermaphrodite	2	12		x
Hermaphrodite	2	14		x
Hermaphrodite	2	15	x	x
Hermaphrodite	2	16		x
Hermaphrodite	2	18	x
Hermaphrodite	2	19	x	x
Hermaphrodite	2	20	x
Hermaphrodite	2	22	x
Hermaphrodite	2	23		x
Hermaphrodite	2	24	x	x
Hermaphrodite	2	25	x	x
Hermaphrodite	2	26	x
Hermaphrodite	2	28	x
Hermaphrodite	2	30	x	x
Hermaphrodite	2	34	x	x
Hermaphrodite	2	36	x	x
Hermaphrodite	2	37	x	x
Hermaphrodite	2	39	x	x
Hermaphrodite	2	40		x
Hermaphrodite	2	41		x
Hermaphrodite	2	42	x
Hermaphrodite	2	44	x
Hermaphrodite	2	45	x
Hermaphrodite	2	46		x
Hermaphrodite	2	47	x	x
Hermaphrodite	2	48	x	x
Hermaphrodite	2	49	x
Hermaphrodite	2	50	x	x
Hermaphrodite	2	54	x	x
Hermaphrodite	2	57		x
Hermaphrodite	2	59	x	x
Hermaphrodite	2	60	x
Hermaphrodite	2	62		x
Hermaphrodite	2	63		x
Hermaphrodite	2	65	x	x
Hermaphrodite	2	67	x	x
Hermaphrodite	2	69		x
Hermaphrodite	2	73	x	x
Hermaphrodite	2	75	x	x
Hermaphrodite	2	76	x	x
Hermaphrodite	2	77	x
Hermaphrodite	2	78	x
Hermaphrodite	2	80	x
Hermaphrodite	2	81	x
Hermaphrodite	2	82	x
Hermaphrodite	2	83	x	x
Hermaphrodite	2	86	x
Hermaphrodite	2	87	x
Hermaphrodite	2	88	x
Hermaphrodite	2	90	x	x
Hermaphrodite	2	91	x
Hermaphrodite	2	92	x	x
Hermaphrodite	2	96		x
Hermaphrodite	2	97	x
Hermaphrodite	2	98		x
Hermaphrodite	2	99	x	x
Hermaphrodite	2	100	x	x
Hermaphrodite	2	103	x

## Sheet: ReadMe
Plants that blossomed during a given season are marked with "x"
