# Supplementary material for: Chemical and Physical Defense Traits in Two Sexual Forms of Opuntia robusta in Central Eastern Mexico
Source: PLoS One. 2014 Mar 5;9(3):e89535. doi: 10.1371/journal.pone.0089535 (PMC3943789; doi:10.1371/journal.pone.0089535)
Supplement: Table S14 — Seed number per fruit per plant. (XLSX) [file pone.0089535.s015.xlsx]

## Sheet: ReadMe
Columns A through F: Seed number per fruit, per plant
Columns H through M: Seed number per fruit, averaged per plant (these data were used for the intersexual comparison of the average seed number per plant, with Kruskall-Wallis test)
SeedNrBySex: data for plants that bore either one or more fruits during the study season, (with outlier)
SeedNrBySex>1Fruit: data for plants that bore more than one fruit during the study season (without outlier)
Means and confidence intervals, histograms of the fruit number per plant for females and hermaphrodites, Kruskal-Wallis tests; for all plants, for all plants excluding one outlier and for plants that bore more than one fruit
One female plant, with one fruit that bore 538 seeds (outlier: 4.16 SD from the mean)

## Sheet: SeedNrBySex
Sex	Sex code	Plant code in field	Fruit code on the plant, in field	Seed nr	Outlier		Sex	Sex code	Plant code in field	Av seed nr/plant	Fruit nr	Outlier
Female	1	13	F1A	538	*		Female	1	13	538	1	*
Female	1	27	F1A	70			Female	1	27	183.1	10
Female	1	27	F2A	97			Female	1	38	168	2
Female	1	27	F2C	114			Female	1	58	89	1
Female	1	27	F3C	27			Female	1	61	90	1
Female	1	27	F1D	410			Female	1	70	205.667	3
Female	1	27	F3D	321			Female	1	95	211	5
Female	1	27	F4D	224			Female	1	101	249.8	5
Female	1	27	F2D	285			Female	1	104	228	7
Female	1	27	F1E	163			Hermaphrodite	2	10	231	1
Female	1	27	F2F	120			Hermaphrodite	2	12	279	4
Female	1	38	F1B	108			Hermaphrodite	2	14	130	3
Female	1	38	F3E	228			Hermaphrodite	2	15	340.5	4
Female	1	58	F2A	89			Hermaphrodite	2	16	272	2
Female	1	61	F1A	90			Hermaphrodite	2	23	339.429	7
Female	1	70	F1A	173			Hermaphrodite	2	24	132	1
Female	1	70	F3A	289			Hermaphrodite	2	28	244.875	8
Female	1	70	F1C	155			Hermaphrodite	2	34	161	1
Female	1	95	F3B	163			Hermaphrodite	2	40	125	1
Female	1	95	F4B	164			Hermaphrodite	2	41	251.5	1
Female	1	95	F1B	234			Hermaphrodite	2	48	379.5	2
Female	1	95	F2B	244			Hermaphrodite	2	50	347	1
Female	1	95	F3C	250			Hermaphrodite	2	57	130.5	2
Female	1	101	F2A	274			Hermaphrodite	2	59	278	8
Female	1	101	F3A	234			Hermaphrodite	2	62	309.667	6
Female	1	101	F1B	289			Hermaphrodite	2	63	321	2
Female	1	101	F2G	283			Hermaphrodite	2	69	179.2	5
Female	1	101	F2R	169			Hermaphrodite	2	73	52.8	10
Female	1	104	F2A	214			Hermaphrodite	2	75	333.5	2
Female	1	104	F5A	263			Hermaphrodite	2	76	241	1
Female	1	104	F2I	259			Hermaphrodite	2	92	240.9	10
Female	1	104	F3I	241			Hermaphrodite	2	96	281.5	8
Female	1	104	F2J	188			Hermaphrodite	2	98	273	6
Female	1	104	F4J	238			Hermaphrodite	2	99	282	2
Female	1	104	F3L	193			Hermaphrodite	2	100	235.222	18
Hermaphrodite	2	10	F1B	231			Hermaphrodite	2	103	315.27	8
Hermaphrodite	2	12	F1A	198
Hermaphrodite	2	12	F2A	265
Hermaphrodite	2	12	F2B	328
Hermaphrodite	2	12	F1C	325
Hermaphrodite	2	14	F2A	76
Hermaphrodite	2	14	F4B	238
Hermaphrodite	2	14	F6B	76
Hermaphrodite	2	15	F3A	276
Hermaphrodite	2	15	F1B	258
Hermaphrodite	2	15	F2B	413
Hermaphrodite	2	15	F4B	415
Hermaphrodite	2	16	F4A	261
Hermaphrodite	2	16	F3D	283
Hermaphrodite	2	23	F1C	241
Hermaphrodite	2	23	F2C	278
Hermaphrodite	2	23	F3C	167
Hermaphrodite	2	23	F4C	485
Hermaphrodite	2	23	F1G	408
Hermaphrodite	2	23	F2H	349
Hermaphrodite	2	23	F1I	448
Hermaphrodite	2	24	F1A	132
Hermaphrodite	2	28	F1B	222
Hermaphrodite	2	28	F3C	341
Hermaphrodite	2	28	F4C	373
Hermaphrodite	2	28	F1D	265
Hermaphrodite	2	28	F2G	323
Hermaphrodite	2	28	F1F	173
Hermaphrodite	2	28	F1I	164
Hermaphrodite	2	28	F1J	98
Hermaphrodite	2	34	F2B	161
Hermaphrodite	2	40	F3A	125
Hermaphrodite	2	41	F1A	299
Hermaphrodite	2	48	F4A	283
Hermaphrodite	2	48	F2C	476
Hermaphrodite	2	50	F3C	347
Hermaphrodite	2	57	F7A	141
Hermaphrodite	2	57	F14A	120
Hermaphrodite	2	59	F2A	329
Hermaphrodite	2	59	F1B	185
Hermaphrodite	2	59	F2C	260
Hermaphrodite	2	59	F2D	425
Hermaphrodite	2	59	F4D	297
Hermaphrodite	2	59	F3F	86
Hermaphrodite	2	59	F1I	179
Hermaphrodite	2	59	F1O	463
Hermaphrodite	2	62	F1A	323
Hermaphrodite	2	62	F2A	139
Hermaphrodite	2	62	F1D	297
Hermaphrodite	2	62	F2D	281
Hermaphrodite	2	62	F3D	445
Hermaphrodite	2	62	F4D	373
Hermaphrodite	2	63	F1A	257
Hermaphrodite	2	63	F1B	385
Hermaphrodite	2	69	F1A	98
Hermaphrodite	2	69	F3A	101
Hermaphrodite	2	69	F4A	92
Hermaphrodite	2	69	F1B	315
Hermaphrodite	2	69	F1D	290
Hermaphrodite	2	73	F1A	88
Hermaphrodite	2	73	F2A	104
Hermaphrodite	2	73	F3A	65
Hermaphrodite	2	73	F1B	48
Hermaphrodite	2	73	F4B	23
Hermaphrodite	2	73	F1C	32
Hermaphrodite	2	73	F4C	46
Hermaphrodite	2	73	F1D	36
Hermaphrodite	2	73	F2D	23
Hermaphrodite	2	73	F3D	63
Hermaphrodite	2	75	F3A	279
Hermaphrodite	2	75	F2B	388
Hermaphrodite	2	76	F1C	241
Hermaphrodite	2	92	F2C	236
Hermaphrodite	2	92	F4D	150
Hermaphrodite	2	92	F2E	223
Hermaphrodite	2	92	F5E	250
Hermaphrodite	2	92	F3F	218
Hermaphrodite	2	92	F2G	95
Hermaphrodite	2	92	F1L	253
Hermaphrodite	2	92	F7L	262
Hermaphrodite	2	92	F2M	398
Hermaphrodite	2	92	F3M	324
Hermaphrodite	2	96	F1C	298
Hermaphrodite	2	96	F2C	362
Hermaphrodite	2	96	F3C	268
Hermaphrodite	2	96	F7E	262
Hermaphrodite	2	96	F4G	385
Hermaphrodite	2	96	F1H	259
Hermaphrodite	2	96	F4H	235
Hermaphrodite	2	96	F1O	183
Hermaphrodite	2	98	F1C	210
Hermaphrodite	2	98	F5C	212
Hermaphrodite	2	98	F4D	132
Hermaphrodite	2	98	F6D	475
Hermaphrodite	2	98	F3E	285
Hermaphrodite	2	98	F1F	324
Hermaphrodite	2	99	F1B	152
Hermaphrodite	2	99	F3B	412
Hermaphrodite	2	100	F5A	57
Hermaphrodite	2	100	F9A	273
Hermaphrodite	2	100	F2C	191
Hermaphrodite	2	100	F3D	445
Hermaphrodite	2	100	F1E	178
Hermaphrodite	2	100	F1I	127
Hermaphrodite	2	100	F3J	326
Hermaphrodite	2	100	F1M	302
Hermaphrodite	2	100	F4M	365
Hermaphrodite	2	100	F7M	241
Hermaphrodite	2	100	F3N	140
Hermaphrodite	2	100	F4N	102
Hermaphrodite	2	100	F15N	217
Hermaphrodite	2	100	F7Ñ	208
Hermaphrodite	2	100	F10Ñ	210
Hermaphrodite	2	100	F11Ñ	314
Hermaphrodite	2	100	F14Ñ	287
Hermaphrodite	2	100	F18Ñ	251
Hermaphrodite	2	103	F3A	461
Hermaphrodite	2	103	F5A	228
Hermaphrodite	2	103	F1B	392
Hermaphrodite	2	103	F2B	254
Hermaphrodite	2	103	F3B	175
Hermaphrodite	2	103	F4B	241
Hermaphrodite	2	103	F5B	221
Hermaphrodite	2	103	F7B	298
Hermaphrodite	2	103	FC	288
Hermaphrodite	2	103	F1E	562
Hermaphrodite	2	103	F1H	348

## Sheet: Histogram_HID
0	0			0	0
0	0			0	0.000404858
62.5	0			95	0.000404858
62.5	0			95	0.000404858
62.5	0.00355556			95	0.00242915
125	0.00355556			190	0.00242915
125	0.00355556			190	0.00242915
125	0.00355556			190	0.00445344
187.5	0.00355556			285	0.00445344
187.5	0.00355556			285	0.00445344
187.5	0.00888889			285	0.00323887
250	0.00888889			380	0.00323887
250	0			380	0

## Sheet: Histogram_HID1
1	0	5.19169e-05
2	3.0303	6.08728e-05
3	6.06061	7.11853e-05
4	9.09091	8.3025e-05
5	12.1212	9.65783e-05
6	15.1515	0.000112048
7	18.1818	0.000129651
8	21.2121	0.000149625
9	24.2424	0.000172219
10	27.2727	0.000197703
11	30.303	0.000226358
12	33.3333	0.000258482
13	36.3636	0.000294386
14	39.3939	0.000334392
15	42.4242	0.000378831
16	45.4545	0.000428044
17	48.4848	0.000482373
18	51.5152	0.000542163
19	54.5455	0.000607755
20	57.5758	0.000679484
21	60.6061	0.000757672
22	63.6364	0.000842628
23	66.6667	0.000934636
24	69.697	0.00103395
25	72.7273	0.00114081
26	75.7576	0.00125538
27	78.7879	0.00137781
28	81.8182	0.00150819
29	84.8485	0.00164655
30	87.8788	0.00179285
31	90.9091	0.001947
32	93.9394	0.00210883
33	96.9697	0.00227807
34	100	0.00245441
35	103.03	0.00263741
36	106.061	0.00282657
37	109.091	0.0030213
38	112.121	0.00322092
39	115.152	0.00342467
40	118.182	0.00363169
41	121.212	0.00384107
42	124.242	0.00405178
43	127.273	0.00426278
44	130.303	0.00447292
45	133.333	0.00468103
46	136.364	0.00488589
47	139.394	0.00508626
48	142.424	0.00528086
49	145.455	0.00546844
50	148.485	0.00564772
51	151.515	0.00581749
52	154.545	0.00597655
53	157.576	0.00612374
54	160.606	0.00625799
55	163.636	0.00637831
56	166.667	0.00648377
57	169.697	0.00657358
58	172.727	0.00664704
59	175.758	0.00670358
60	178.788	0.00674275
61	181.818	0.00676425
62	184.848	0.0067679
63	187.879	0.00675367
64	190.909	0.00672169
65	193.939	0.00667219
66	196.97	0.00660558
67	200	0.00652237
68	203.03	0.0064232
69	206.061	0.00630884
70	209.091	0.00618016
71	212.121	0.00603813
72	215.152	0.00588378
73	218.182	0.00571825
74	221.212	0.0055427
75	224.242	0.00535835
76	227.273	0.00516647
77	230.303	0.0049683
78	233.333	0.00476512
79	236.364	0.00455819
80	239.394	0.00434873
81	242.424	0.00413794
82	245.455	0.00392698
83	248.485	0.00371694
84	251.515	0.00350884
85	254.545	0.00330365
86	257.576	0.00310224
87	260.606	0.00290543
88	263.636	0.00271391
89	266.667	0.00252833
90	269.697	0.00234922
91	272.727	0.00217704
92	275.758	0.00201215
93	278.788	0.00185484
94	281.818	0.00170532
95	284.848	0.00156371
96	287.879	0.00143007
97	290.909	0.0013044
98	293.939	0.00118663
99	296.97	0.00107665
100	300	0.000974283

## Sheet: Histogram_HID2
1	0	5.97412e-05
2	4.0404	6.87698e-05
3	8.08081	7.89809e-05
4	12.1212	9.04996e-05
5	16.1616	0.00010346
6	20.202	0.000118004
7	24.2424	0.000134283
8	28.2828	0.000152457
9	32.3232	0.000172692
10	36.3636	0.000195164
11	40.404	0.000220052
12	44.4444	0.000247544
13	48.4848	0.00027783
14	52.5253	0.000311104
15	56.5657	0.000347563
16	60.6061	0.000387402
17	64.6465	0.000430814
18	68.6869	0.000477989
19	72.7273	0.00052911
20	76.7677	0.000584353
21	80.8081	0.000643879
22	84.8485	0.000707838
23	88.8889	0.00077636
24	92.9293	0.000849558
25	96.9697	0.00092752
26	101.01	0.00101031
27	105.051	0.00109795
28	109.091	0.00119046
29	113.131	0.00128779
30	117.172	0.00138988
31	121.212	0.00149661
32	125.253	0.00160784
33	129.293	0.00172335
34	133.333	0.00184292
35	137.374	0.00196626
36	141.414	0.00209302
37	145.455	0.00222283
38	149.495	0.00235527
39	153.535	0.00248985
40	157.576	0.00262608
41	161.616	0.00276339
42	165.657	0.0029012
43	169.697	0.00303887
44	173.737	0.00317576
45	177.778	0.00331118
46	181.818	0.00344444
47	185.859	0.00357483
48	189.899	0.00370162
49	193.939	0.00382409
50	197.98	0.00394153
51	202.02	0.00405324
52	206.061	0.00415853
53	210.101	0.00425675
54	214.141	0.00434726
55	218.182	0.00442949
56	222.222	0.0045029
57	226.263	0.004567
58	230.303	0.00462137
59	234.343	0.00466562
60	238.384	0.00469948
61	242.424	0.00472269
62	246.465	0.0047351
63	250.505	0.00473663
64	254.545	0.00472727
65	258.586	0.00470708
66	262.626	0.0046762
67	266.667	0.00463484
68	270.707	0.00458328
69	274.747	0.00452187
70	278.788	0.00445103
71	282.828	0.00437122
72	286.869	0.00428298
73	290.909	0.00418687
74	294.949	0.0040835
75	298.99	0.00397353
76	303.03	0.00385763
77	307.071	0.00373649
78	311.111	0.00361084
79	315.152	0.0034814
80	319.192	0.00334887
81	323.232	0.00321398
82	327.273	0.00307744
83	331.313	0.00293992
84	335.354	0.00280208
85	339.394	0.00266457
86	343.434	0.00252798
87	347.475	0.00239288
88	351.515	0.00225979
89	355.556	0.0021292
90	359.596	0.00200154
91	363.636	0.0018772
92	367.677	0.00175655
93	371.717	0.00163987
94	375.758	0.00152742
95	379.798	0.0014194
96	383.838	0.001316
97	387.879	0.00121732
98	391.919	0.00112345
99	395.96	0.00103444
100	400	0.000950289

## Sheet: Histogram1_HID1
1	100	0.000965069
2	103.03	0.00105894
3	106.061	0.00115923
4	109.091	0.00126605
5	112.121	0.00137948
6	115.152	0.00149956
7	118.182	0.00162628
8	121.212	0.00175958
9	124.242	0.00189936
10	127.273	0.00204545
11	130.303	0.00219762
12	133.333	0.00235559
13	136.364	0.00251902
14	139.394	0.00268748
15	142.424	0.0028605
16	145.455	0.00303755
17	148.485	0.00321801
18	151.515	0.00340122
19	154.545	0.00358645
20	157.576	0.00377294
21	160.606	0.00395983
22	163.636	0.00414627
23	166.667	0.00433133
24	169.697	0.00451407
25	172.727	0.00469352
26	175.758	0.0048687
27	178.788	0.0050386
28	181.818	0.00520224
29	184.848	0.00535863
30	187.879	0.00550682
31	190.909	0.00564587
32	193.939	0.0057749
33	196.97	0.00589307
34	200	0.00599959
35	203.03	0.00609376
36	206.061	0.00617493
37	209.091	0.00624256
38	212.121	0.00629616
39	215.152	0.00633538
40	218.182	0.00635993
41	221.212	0.00636966
42	224.242	0.00636447
43	227.273	0.00634443
44	230.303	0.00630966
45	233.333	0.0062604
46	236.364	0.00619701
47	239.394	0.00611991
48	242.424	0.00602965
49	245.455	0.00592682
50	248.485	0.00581212
51	251.515	0.00568632
52	254.545	0.00555023
53	257.576	0.00540472
54	260.606	0.00525073
55	263.636	0.0050892
56	266.667	0.0049211
57	269.697	0.00474743
58	272.727	0.00456918
59	275.758	0.00438733
60	278.788	0.00420288
61	281.818	0.00401676
62	284.848	0.00382991
63	287.879	0.00364322
64	290.909	0.00345752
65	293.939	0.00327361
66	296.97	0.00309224
67	300	0.00291408
68	303.03	0.00273977
69	306.061	0.00256986
70	309.091	0.00240486
71	312.121	0.00224518
72	315.152	0.00209121
73	318.182	0.00194324
74	321.212	0.00180152
75	324.242	0.00166623
76	327.273	0.00153749
77	330.303	0.00141539
78	333.333	0.00129993
79	336.364	0.0011911
80	339.394	0.00108883
81	342.424	0.000993019
82	345.455	0.000903517
83	348.485	0.000820159
84	351.515	0.000742752
85	354.545	0.000671077
86	357.576	0.000604901
87	360.606	0.000543976
88	363.636	0.000488043
89	366.667	0.000436837
90	369.697	0.00039009
91	372.727	0.000347531
92	375.758	0.000308891
93	378.788	0.000273905
94	381.818	0.000242314
95	384.848	0.000213865
96	387.879	0.000188315
97	390.909	0.00016543
98	393.939	0.000144986
99	396.97	0.000126771
100	400	0.000110585

## Sheet: Histogram1_HID2
1	0	2.44793e-05
2	4.0404	2.87826e-05
3	8.08081	3.37577e-05
4	12.1212	3.94935e-05
5	16.1616	4.60881e-05
6	20.202	5.36492e-05
7	24.2424	6.22941e-05
8	28.2828	7.2151e-05
9	32.3232	8.33581e-05
10	36.3636	9.60646e-05
11	40.404	0.000110431
12	44.4444	0.000126627
13	48.4848	0.000144835
14	52.5253	0.000165246
15	56.5657	0.000188062
16	60.6061	0.000213491
17	64.6465	0.000241751
18	68.6869	0.000273067
19	72.7273	0.000307666
20	76.7677	0.00034578
21	80.8081	0.000387642
22	84.8485	0.000433484
23	88.8889	0.000483532
24	92.9293	0.000538007
25	96.9697	0.00059712
26	101.01	0.000661067
27	105.051	0.000730028
28	109.091	0.000804164
29	113.131	0.000883608
30	117.172	0.000968469
31	121.212	0.00105882
32	125.253	0.0011547
33	129.293	0.00125611
34	133.333	0.00136299
35	137.374	0.00147527
36	141.414	0.0015928
37	145.455	0.00171538
38	149.495	0.00184277
39	153.535	0.00197465
40	157.576	0.00211067
41	161.616	0.00225041
42	165.657	0.00239339
43	169.697	0.00253908
44	173.737	0.00268689
45	177.778	0.00283617
46	181.818	0.00298625
47	185.859	0.00313639
48	189.899	0.00328583
49	193.939	0.00343376
50	197.98	0.00357937
51	202.02	0.0037218
52	206.061	0.0038602
53	210.101	0.00399371
54	214.141	0.00412149
55	218.182	0.0042427
56	222.222	0.00435654
57	226.263	0.00446221
58	230.303	0.00455901
59	234.343	0.00464623
60	238.384	0.00472325
61	242.424	0.00478952
62	246.465	0.00484456
63	250.505	0.00488794
64	254.545	0.00491936
65	258.586	0.00493858
66	262.626	0.00494545
67	266.667	0.00493992
68	270.707	0.00492204
69	274.747	0.00489193
70	278.788	0.00484982
71	282.828	0.00479603
72	286.869	0.00473095
73	290.909	0.00465506
74	294.949	0.00456892
75	298.99	0.00447313
76	303.03	0.00436838
77	307.071	0.00425539
78	311.111	0.00413494
79	315.152	0.00400783
80	319.192	0.00387489
81	323.232	0.00373698
82	327.273	0.00359495
83	331.313	0.00344965
84	335.354	0.00330193
85	339.394	0.00315261
86	343.434	0.00300251
87	347.475	0.00285238
88	351.515	0.00270298
89	355.556	0.00255498
90	359.596	0.00240904
91	363.636	0.00226574
92	367.677	0.00212562
93	371.717	0.00198918
94	375.758	0.00185682
95	379.798	0.00172894
96	383.838	0.00160582
97	387.879	0.00148774
98	391.919	0.00137488
99	395.96	0.00126741
100	400	0.0011654

## Sheet: KW_AllPlants
	XLSTAT 2012.5.01 - Comparison of k samples (Kruskal-Wallis, Friedman, ...) - on 11/01/2014 at 14:41:31
	Data: Workbook = _SeedSetBySex.xlsx / Sheet = SeedNrBySex / Range = SeedNrBySex!$J$1:$J$37 / 36 rows and 1 column
	Sample identifiers: Workbook = _SeedSetBySex.xlsx / Sheet = SeedNrBySex / Range = SeedNrBySex!$H$1:$H$37 / 36 rows and 1 column
	Significance level (%): 5
	Summary statistics:
	Variable	Observations	Obs. with missing data	Obs. without missing data	Minimum	Maximum	Mean	Std. deviation
	Av Seed nr/plant | 1	9	0	9	89	538	218.063	132.503
	Av Seed nr/plant | 2	27	0	27	52.8	379.5	248.384	82.65
	Kruskal-Wallis test (Av Seed nr/plant):
	K (Observed value)	2.88589
	K (Critical value)	3.84146
	DF	1
	p-value (Two-tailed)	0.0893588
	alpha	0.05
	An approximation has been used to compute the p-value.
	Test interpretation:
	H0: The samples come from the same population.
	Ha: The samples do not come from the same population.
	As the computed p-value is greater than the significance level alpha=0.05, one cannot reject the null hypothesis H0.
	The risk to reject the null hypothesis H0 while it is true is 8.94%.

## Sheet: Mean&CI_AllPlants
	XLSTAT 2012.5.01 - Descriptive statistics - on 11/01/2014 at 16:00:36
	Quantitative data: Workbook = _SeedSetBySex.xlsx / Sheet = SeedNrBySex / Range = SeedNrBySex!$J$1:$J$37 / 36 rows and 1 column
	Subsamples: Workbook = _SeedSetBySex.xlsx / Sheet = SeedNrBySex / Range = SeedNrBySex!$H$1:$H$37 / 36 rows and 1 column
	Descriptive statistics (Quantitative data):
	Statistic	Av Seed nr/plant | Female	Av Seed nr/plant | Hermpahrodite
	No. of observations	9	27
	Minimum	89	52.8
	Maximum	538	379.5
	1st Quartile	168	205.1
	Median	205.667	272
	3rd Quartile	228	312.468
	Mean	218.063	248.384
	Variance (n-1)	17556.9	6831.03
	Standard deviation (n-1)	132.503	82.65
	Lower bound on mean (95%)	116.213	215.689
	Upper bound on mean (95%)	319.913	281.079
	± Confidence interval (95%)	101.85	32.6953

## Sheet: Kruskal_WithoutOutlier
	XLSTAT 2012.5.01 - Comparison of k samples (Kruskal-Wallis, Friedman, ...) - on 11/01/2014 at 14:43:08
	Data: Workbook = _SeedSetBySex.xlsx / Sheet = SeedNrBySex / Range = SeedNrBySex!$J$1:$J$37 / 36 rows and 1 column
	Sample identifiers: Workbook = _SeedSetBySex.xlsx / Sheet = SeedNrBySex / Range = SeedNrBySex!$H$1:$H$37 / 36 rows and 1 column
	Number of removed observations: 1
	Significance level (%): 5
	Summary statistics:
	Variable	Observations	Obs. with missing data	Obs. without missing data	Minimum	Maximum	Mean	Std. deviation
	Av Seed nr/plant | 1	8	0	8	89	249.8	178.071	60.1197
	Av Seed nr/plant | 2	27	0	27	52.8	379.5	248.384	82.65
	Kruskal-Wallis test (Av Seed nr/plant):
	K (Observed value)	5.55556
	K (Critical value)	3.84146
	DF	1
	p-value (Two-tailed)	0.0184221
	alpha	0.05
	An approximation has been used to compute the p-value.
	Test interpretation:
	H0: The samples come from the same population.
	Ha: The samples do not come from the same population.
	As the computed p-value is lower than the significance level alpha=0.05, one should reject the null hypothesis H0, and accept the alternative hypothesis Ha.
	The risk to reject the null hypothesis H0 while it is true is lower than 1.84%.

[truncated: 7 more sheets: Mean&CI_WithoutOutlier, Histo_SeedNrBySexWithoutOutlier, SeedNrBySex>1Fruit, Histogram1_HID, Mean&CI_>1Fruit, Kruskal->1Fruit, HIstogram_SeedNrBySex>1Fruit]
