# Supplementary material for: Chemical and Physical Defense Traits in Two Sexual Forms of Opuntia robusta in Central Eastern Mexico
Source: PLoS One. 2014 Mar 5;9(3):e89535. doi: 10.1371/journal.pone.0089535 (PMC3943789; doi:10.1371/journal.pone.0089535)
Supplement: Table S15 — Average fruit height, diameter, and fresh and dry biomass. (XLSX) [file pone.0089535.s016.xlsx]

## Sheet: FruitTraitsPerPlant
Sex	Sex code	Plant code in field	Cladode code within a plant	Fruit height [cm]	Fruit diameter [cm]	Fruit fresh biomass [g]	Fruit dry biomass [g]	Lost during lab work
Female	1	10	B	6.8	6.1	149.9	22.5
Female	1	51	A	5.1	5	67.5	9
Female	1	61	A	5	4.3	54	9.5
Female	1	61	A	4.5	4.5	46.3	8
Female	1	61	A	4.6	5	64.9	11.8
Female	1	61	D	4.5	4.1	44.2		*
Female	1	61	E	5.4	5.8	109.8	18
Female	1	61	E	5.4	5.5	92	14.2
Female	1	61	F	4.9	4.8	35.9		*
Female	1	64	A	5.5	4.2	51.5	7.5
Female	1	64	A	5.6	5.4	75.3	11.1
Female	1	64	B	6.5	5.5	120	18.8
Female	1	70	B	4.8	4	39	6.1
Female	1	70	B	5.3	5.1	77.5	12.8
Female	1	70	B	7.1	5.5	105.1	16.7
Female	1	70	B	4.4	4.2	38.3	6.4
Female	1	70	D	5.3	4.6	53.9	9.5
Female	1	70	D	4.7	4.1	43	6.7
Female	1	70	D	6.2	5.7	97	15.3
Female	1	70	E	6.6	5.9	112	15.5
Female	1	70	E	5.9	5.5	92.7	15.1
Female	1	70	F	6.8	6.2	147.9	25.5
Female	1	70	F	6.1	5.9	114.3	19.3
Female	1	70	G	5.7	4.7	64.9	10.1
Female	1	70	G	6.3	5.2	93.1	16.3
Female	1	70	I	6.6	4.6	76.6	13.4
Female	1	70	K	5.9	5.1	107.9	18
Female	1	70	K	6.6	5.5	114.5	19.1
Female	1	70	N	5.5	5	91.8	14.9
Female	1	74	D	4.7	5.3	75.6	12.9
Female	1	84	B	6.8	6.6	171.8	24.9
Female	1	85	A	7.2	6.9	204.1	34.6
Female	1	93	A	6	5.9	128.7	22.3
Female	1	93	A	6.5	6.2	145.2		*
Female	1	93	A	6.7	6.1	155.8	28.2
Female	1	93	C	5.7	6	120.3	24.3
Female	1	93	C	6.7	5.7	125.8	22.5
Female	1	93	C	5.6	5.8	102.8	18.1
Female	1	93	E	5.4	6	115.7	24.4
Female	1	93	E	6.7	6.3	164.1	29.1
Female	1	93	E	5.7	5.7	112.6	20.4
Female	1	93	E	7.1	5.8	140.1	25.2
Female	1	93	F	7.5	6.2	160.8	29.7
Female	1	93	G	5.5	5.1	97.5	19.5
Female	1	93	G	6.2	6.3	137.2	27.3
Female	1	93	G	5.8	5.3	96.3	16.9
Female	1	93	G	6.7	5.6	120.8	21.7
Female	1	94	B	6	5.6	99	18.1
Female	1	101	B	7	7.2	207.2	43.6
Female	1	101	B	7	6.2	176.3	25.5
Female	1	104	A	6.6	6.5	154.9	30.6
Female	1	104	E	5.7	4.6	74.3	14.4
Hermaphrodite	2	20	A	7.1	6.4	166.2	20
Hermaphrodite	2	22	B	5.7	5.7	114.2	20.9
Hermaphrodite	2	22	B	6.5	6.4	144.4	22.8
Hermaphrodite	2	22	B	6.8	6.1	142		*
Hermaphrodite	2	22	B	6.3	5.4	107	17.4
Hermaphrodite	2	22	C	7.7	6.3	186	28.8
Hermaphrodite	2	22	C	7.7	5.8	147.5	24.9
Hermaphrodite	2	22	C	7.9	6.2	163.9	28.8
Hermaphrodite	2	22	C	7.6	5.9	140.2	23
Hermaphrodite	2	22	C	7.8	5.4	138.6	20.9
Hermaphrodite	2	22	C	7.2	5.3	114.2	18.7
Hermaphrodite	2	22	D	8.7	6	159.7	19.4
Hermaphrodite	2	22	D	7.6	6.5	159.9	28.8
Hermaphrodite	2	22	D	7.2	6.1	164.8	26.7
Hermaphrodite	2	22	E	7.3	6.9	182.1	33.4
Hermaphrodite	2	22	E	7	5.8	134	24.6
Hermaphrodite	2	22	E	6.3	6	114.5	19.7
Hermaphrodite	2	22	F	7.2	6	142	22.2
Hermaphrodite	2	22	F	6.4	5.4	118.6	21.4
Hermaphrodite	2	22	F	6.4	5.8	124.6	18.5
Hermaphrodite	2	22	F	8.6	5.6	147.4	24.9
Hermaphrodite	2	22	F	5.9	6	136.9	27.8
Hermaphrodite	2	22	F	6.4	5.5	110.5	19.9
Hermaphrodite	2	22	G	6.9	5.7	116.7	20.2
Hermaphrodite	2	22	G	7.2	5.6	139	23.8
Hermaphrodite	2	22	G	7.5	5.2	115.3	18.6
Hermaphrodite	2	22	G	7.2	5.5	126.2	22.5
Hermaphrodite	2	22	G	7.6	5.2	126.9	19.1
Hermaphrodite	2	22	G	7.1	5.3	115.1	19.4
Hermaphrodite	2	22	G	7.8	5.2	114.6	23.7
Hermaphrodite	2	22	G	7.7	5.3	137.6	23.4
Hermaphrodite	2	24	A	5.3	6.3	162.2	20.7
Hermaphrodite	2	24	B	6.7	6.5	157	30.8
Hermaphrodite	2	24	D	5.8	6.8	116.4	23
Hermaphrodite	2	24	D	6.3	6	125.2	21.4
Hermaphrodite	2	24	F	6	6.1	120.5	21.2
Hermaphrodite	2	25	A	5.6	5.9	111.8	19.7
Hermaphrodite	2	28	I	3.7	4.2	36.4	6.2
Hermaphrodite	2	28	G	4.8	5.5	81.1	12.8
Hermaphrodite	2	30	B	5.4	4.8	57	6.9
Hermaphrodite	2	36	A	7.9	5.4	116.2	17.2
Hermaphrodite	2	36	B	7	5.8	112.6	21.1
Hermaphrodite	2	36	B	7.1	6	128.9	17.7
Hermaphrodite	2	37	A	5.7	5.8	112.4	19.4
Hermaphrodite	2	39	A	5.7	5.7	114.1	22.5
Hermaphrodite	2	39	A	5.8	5.7	111.7	21.5
Hermaphrodite	2	39	C	5.9	5.8	122.7	19.2
Hermaphrodite	2	39	E	9.2	6.5	184.7	29.6
Hermaphrodite	2	42	A	7.2	6.5	176.3	30.2
Hermaphrodite	2	42	A	6.6	6.7	155.9	26.5
Hermaphrodite	2	48	B	6	5.9	115.7	22.3
Hermaphrodite	2	48	B	6.1	4.2	75.7	11.8
Hermaphrodite	2	48	B	6.4	5.8	117.3	19.9
Hermaphrodite	2	48	B	6.7	5.8	160	27.2
Hermaphrodite	2	48	B	6.4	5.8	121.8	21.9
Hermaphrodite	2	49	A	5.9	6.3	125.5	21.9
Hermaphrodite	2	50	A	5.8	5.9	181.9	26.7
Hermaphrodite	2	50	B	6.1	6.5	156.3	22.9
Hermaphrodite	2	50	C	5.2	5.5	87.5	15.5
Hermaphrodite	2	50	F	7.2	7	214.3	35.5
Hermaphrodite	2	50	F	5.8	5.6	132.8	23.2
Hermaphrodite	2	50	F	6.4	5.9	121	21
Hermaphrodite	2	50	F	7.4	6.3	167.5	21.9
Hermaphrodite	2	50	F	5.8	6.2	137.4	22.6
Hermaphrodite	2	50	F	6	5.6	153.2	24
Hermaphrodite	2	65	B	4.9	4.8	54.7	10.1
Hermaphrodite	2	65	D	6.1	5.3	37.3	13.4
Hermaphrodite	2	67	A	4.4	4.2	49.2	6.2
Hermaphrodite	2	67	A	5.3	4.8	77.8	10.5
Hermaphrodite	2	73	A	5.4	5.2	80.7		*
Hermaphrodite	2	75	A	6.3	6.3	146.9	21.4
Hermaphrodite	2	75	C	5.3	6.1	113.2		*
Hermaphrodite	2	75	C	4.6	5	58.2		*
Hermaphrodite	2	75	D	6.5	6.3	145		*
Hermaphrodite	2	75	D	5.3	6	111.4	19.8
Hermaphrodite	2	75	F	6.9	7.1	193.6	32
Hermaphrodite	2	75	G	5.9	5.8	108	18.5
Hermaphrodite	2	75	H	6.6	6.4	148.5	24.7
Hermaphrodite	2	75	H	6.4	5.9	111.2	19.9
Hermaphrodite	2	75	H	6.6	6.2	145.1	24.5
Hermaphrodite	2	75	I	4.9	5.3	69.2	70
Hermaphrodite	2	75	L	5.3	5.9	88.4	16.8
Hermaphrodite	2	75	N	5.4	4.9	65.5	10.9
Hermaphrodite	2	75	O	6.6	6.2	154.5	25.1
Hermaphrodite	2	75	O	6.6	6.5	159.1	29.3
Hermaphrodite	2	75	O	6.5	6.3	159.9	30
Hermaphrodite	2	75	P	5.6	5.1	65.6	10.7
Hermaphrodite	2	76	A	6.2	6.1	139.7		*
Hermaphrodite	2	76	A	7.7	6.3	148.4	24.6
Hermaphrodite	2	76	A	7.9	6.1	150.2	24.5
Hermaphrodite	2	76	E	5.4	5.7	76.4	9.7
Hermaphrodite	2	76	E	5.4	5.6	100		*
Hermaphrodite	2	76	F	6.5	5.8	126	18.9
Hermaphrodite	2	76	G	6.1	5.6	129.3	18.4
Hermaphrodite	2	76	G	6.1	5.7	123.1		*
Hermaphrodite	2	76	G	6.1	6.1	137.7	20.9
Hermaphrodite	2	76	G	6.2	5.8	140.5	22
Hermaphrodite	2	76	I	6.4	5	91.7	11.4
Hermaphrodite	2	76	J	6.2	5.9	117.7	23.5
Hermaphrodite	2	76	J	6.7	5.6	117.1	16.1
Hermaphrodite	2	76	J	5.7	5.5	103.7	12.4
Hermaphrodite	2	76	J	6.3	5.1	112.7	15.3
Hermaphrodite	2	76	J	7	6.5	158.9	21.8
Hermaphrodite	2	77	A	7	5.7	111.5	14.9
Hermaphrodite	2	77	B	6.9	6.7	177.5	26.1
Hermaphrodite	2	77	B	6.6	6.3	133	19.8
Hermaphrodite	2	78	A	5.5	6	91.6	14.5
Hermaphrodite	2	78	B	5.4	4.8	76	14.9
Hermaphrodite	2	78	B	5.7	4.5	58.2	8.9
Hermaphrodite	2	78	B	5.3	4.5	42.9	5.2
Hermaphrodite	2	78	B	5.3	4.7	59.5	7.4
Hermaphrodite	2	80	A	6.1	6.2	139.7	24.8
Hermaphrodite	2	80	A	6.8	6.4	164.6	31.5
Hermaphrodite	2	80	B	5.7	6	113.2	20.4
Hermaphrodite	2	80	B	7.3	7	203	33.6
Hermaphrodite	2	80	B	6.1	6.6	145.2		*
Hermaphrodite	2	82	A	5.7	5.2	67.9	9.7
Hermaphrodite	2	82	B	5	4.7	58.9	9.5
Hermaphrodite	2	83	A	6.2	6.2	160.9	30.2
Hermaphrodite	2	83	B	4.1	4.6	54.3	11.2
Hermaphrodite	2	83	B	4.9	4.3	57.2	10.1
Hermaphrodite	2	83	B	4.6	4.7	63	11.1
Hermaphrodite	2	83	D	5.7	5.9	122	25.3
Hermaphrodite	2	83	E	6.6	5.6	128.3	25.4
Hermaphrodite	2	83	E	6.4	5.5	117.9	23.5
Hermaphrodite	2	86	A	6.7	5.9	133.9	24.1
Hermaphrodite	2	86	B	5.7	5.7	112.5	19.5
Hermaphrodite	2	86	B	6.2	6.6	155.2	25.2
Hermaphrodite	2	86	C	6	6.2	122.5	23.4
Hermaphrodite	2	86	C	5.9	5.8	110.2	20.5
Hermaphrodite	2	86	C	4.9	4.4	55.8	10
Hermaphrodite	2	86	C	6.1	5.9	125.6	24
Hermaphrodite	2	86	C	5.9	5.3	82.6	15.8
Hermaphrodite	2	86	C	5.9	5.7	98.7	18.8
Hermaphrodite	2	86	C	6	5.6	108.5	20.6
Hermaphrodite	2	87	A	6.1	5.9	89.6	15.2
Hermaphrodite	2	87	A	6.2	4.6	87.3	14.7
Hermaphrodite	2	87	A	7	5.1	120.4	21.8
Hermaphrodite	2	87	A	6.3	5.3	113.7	20.2
Hermaphrodite	2	87	B	6.6	5	100.6	17.4
Hermaphrodite	2	87	D	6.3	5.8	117.7	23.5
Hermaphrodite	2	88	A	5.4	5.4	76	14.5
Hermaphrodite	2	88	B	7	7	147.9	26.5
Hermaphrodite	2	88	B	6.6	6.8	78.8	9.3
Hermaphrodite	2	91	A	7.1	7.3	227.7	33.9
Hermaphrodite	2	91	A	5.9	5.3	90.2	12.9

## Sheet: ReadMe
Fruit traits per plant
We compared the average fruit height, diameter, and fresh and dry biomass with GLM (random factor “plant” nested in “sex”).
Lost fruits (during lab work) marked with *
