# Supplementary material for: Chemical and Physical Defense Traits in Two Sexual Forms of Opuntia robusta in Central Eastern Mexico
Source: PLoS One. 2014 Mar 5;9(3):e89535. doi: 10.1371/journal.pone.0089535 (PMC3943789; doi:10.1371/journal.pone.0089535)
Supplement: Table S16 — Fruit set per plant per season. (XLSX) [file pone.0089535.s017.xlsx]

## Sheet: FruitSetPerPlantPerSeason
Sex code	Plant code in field	1st level cladode nr	Total fruit production per plant	Nr of immature fruit lost or dead	Nr of ripen fruits eaten and lost
1	2	13	7	2	5
1	13	10	3	3	0
1	51	3	10	0	9
1	61	11	16	4	5
1	64	37	4	0	1
1	70	51	66	0	53
1	74	24	13	10	2
1	84	20	3	1	1
1	85	8	1	0	0
1	89	28	2	0	2
1	93	33	19	1	2
1	101	37	11	3	6
1	104	82	16	4	10
2	10	41	4	3	0
2	15	29	1	0	1
2	18	4	1	0	1
2	19	15	1	0	1
2	20	21	5	3	1
2	22	16	44	0	14
2	24	49	8	3	0
2	25	27	11	1	9
2	26	11	1	0	1
2	28	31	47	24	21
2	30	37	5	1	3
2	34	15	6	5	1
2	36	20	8	4	1
2	37	12	1	0	0
2	39	27	9	4	1
2	41	28	4	4	0
2	42	15	6	1	3
2	45	7	1	0	1
2	47	25	3	2	1
2	48	15	15	3	7
2	49	25	4	3	0
2	50	33	15	6	0
2	54	15	1	0	1
2	59	40	9	8	1
2	60	12	3	1	2
2	65	24	10	6	2
2	67	46	3	0	1
2	73	12	3	2	0
2	75	43	54	22	15
2	76	47	40	3	21
2	77	6	3	0	0
2	78	11	6	0	1
2	80	19	5	0	0
2	81	8	3	1	2
2	82	18	4	0	1
2	83	17	14	0	7
2	86	16	12	0	2
2	87	22	7	0	1
2	88	35	11	1	6
2	90	10	1	0	1
2	91	5	2	0	0
2	92	52	9	8	1
2	97	12	19	1	2
2	98	33	4	0	4
2	99	4	11	1	10
2	100	37	12	8	4
2	103	23	2	1	1

## Sheet: ReadMe
Fruit set per plant, per season
We compare the total number of fruits per plant, using the variable "plant" as repetition
Applying ANCOVA to compare the number of fruits eaten or lost at the ripe stage transformed with natural logarithm between sexual forms, we used the total number of first-level cladodes and the total number of fruits per plant as covariates.
