# Supplementary material for: Chemical and Physical Defense Traits in Two Sexual Forms of Opuntia robusta in Central Eastern Mexico
Source: PLoS One. 2014 Mar 5;9(3):e89535. doi: 10.1371/journal.pone.0089535 (PMC3943789; doi:10.1371/journal.pone.0089535)
Supplement: Table S17 — Relative number of reproductive cladodes per plant. (XLSX) [file pone.0089535.s018.xlsx]

## Sheet: ReproductiveCladodes
Sex	Sex code	Plant code in field	Nr of 1st level cladode	Nr of reproductive cladodes
Female	1	2	13	1
Female	1	13	10	0
Female	1	27	10	0
Female	1	38	9	0
Female	1	51	3	1
Female	1	58	20	0
Female	1	61	11	6
Female	1	64	35	2
Female	1	70	49	13
Female	1	74	24	2
Female	1	84	18	2
Female	1	85	5	1
Female	1	89	27	2
Female	1	93	33	6
Female	1	95	18	0
Female	1	101	36	4
Female	1	104	79	8
Hermaphrodite	2	10	40	1
Hermaphrodite	2	12	20	0
Hermaphrodite	2	14	11	0
Hermaphrodite	2	15	28	1
Hermaphrodite	2	16	14	0
Hermaphrodite	2	18	4	1
Hermaphrodite	2	19	14	1
Hermaphrodite	2	20	19	2
Hermaphrodite	2	22	13	7
Hermaphrodite	2	23	43	0
Hermaphrodite	2	24	46	4
Hermaphrodite	2	25	22	4
Hermaphrodite	2	26	8	4
Hermaphrodite	2	28	30	7
Hermaphrodite	2	30	36	3
Hermaphrodite	2	34	14	1
Hermaphrodite	2	36	17	2
Hermaphrodite	2	37	11	1
Hermaphrodite	2	39	23	3
Hermaphrodite	2	40	22	0
Hermaphrodite	2	41	28	0
Hermaphrodite	2	42	13	2
Hermaphrodite	2	44	11	0
Hermaphrodite	2	45	6	1
Hermaphrodite	2	46	1	0
Hermaphrodite	2	47	25	1
Hermaphrodite	2	48	11	2
Hermaphrodite	2	49	23	1
Hermaphrodite	2	50	29	4
Hermaphrodite	2	54	15	1
Hermaphrodite	2	57	6	0
Hermaphrodite	2	59	39	1
Hermaphrodite	2	60	11	2
Hermaphrodite	2	62	12	0
Hermaphrodite	2	63	20	0
Hermaphrodite	2	65	24	3
Hermaphrodite	2	67	46	1
Hermaphrodite	2	69	69	0
Hermaphrodite	2	73	12	1
Hermaphrodite	2	75	38	14
Hermaphrodite	2	76	45	8
Hermaphrodite	2	77	6	2
Hermaphrodite	2	78	10	2
Hermaphrodite	2	80	19	2
Hermaphrodite	2	81	7	1
Hermaphrodite	2	82	18	2
Hermaphrodite	2	83	17	5
Hermaphrodite	2	86	16	3
Hermaphrodite	2	87	20	4
Hermaphrodite	2	88	33	3
Hermaphrodite	2	90	10	1
Hermaphrodite	2	91	4	1
Hermaphrodite	2	92	52	1
Hermaphrodite	2	96	23	0
Hermaphrodite	2	97	12	3
Hermaphrodite	2	98	33	0
Hermaphrodite	2	99	4	2
Hermaphrodite	2	100	35	3
Hermaphrodite	2	103	21	1

## Sheet: ReadMe
To detect possible differences in reproductive allocation patterns between sexes, we compared the relative number of reproductive cladodes on each plant with respect to the number of first-level cladodes.
The number of first-level cladodes was considered as the covariate.
The number of cladodes was averaged per plant
