# Supplementary material for: Chemical and Physical Defense Traits in Two Sexual Forms of Opuntia robusta in Central Eastern Mexico
Source: PLoS One. 2014 Mar 5;9(3):e89535. doi: 10.1371/journal.pone.0089535 (PMC3943789; doi:10.1371/journal.pone.0089535)
Supplement: Table S18 — Relative number of sprouts per plant. (XLSX) [file pone.0089535.s019.xlsx]

## Sheet: RelativeSproutNrPerPlant
Sex	Sex code	Plant code in field	Total nr of 1st level cladodes per plant	Nr of new sprouts per plant
Female	1	2	13	0
Female	1	13	10	0
Female	1	27	10	0
Female	1	38	9	0
Female	1	51	3	0
Female	1	58	20	0
Female	1	61	11	0
Female	1	64	37	2
Female	1	70	51	2
Female	1	74	24	0
Female	1	84	20	2
Female	1	85	8	3
Female	1	89	28	1
Female	1	93	33	0
Female	1	95	18	0
Female	1	101	37	1
Female	1	104	82	3
Hermaphrodite	2	10	41	1
Hermaphrodite	2	12	20	0
Hermaphrodite	2	14	11	0
Hermaphrodite	2	15	29	1
Hermaphrodite	2	16	14	0
Hermaphrodite	2	18	4	0
Hermaphrodite	2	19	15	1
Hermaphrodite	2	20	21	2
Hermaphrodite	2	22	16	3
Hermaphrodite	2	23	43	0
Hermaphrodite	2	24	49	3
Hermaphrodite	2	25	27	5
Hermaphrodite	2	26	11	3
Hermaphrodite	2	28	31	1
Hermaphrodite	2	30	37	1
Hermaphrodite	2	34	15	1
Hermaphrodite	2	36	20	3
Hermaphrodite	2	37	12	1
Hermaphrodite	2	39	27	4
Hermaphrodite	2	40	22	0
Hermaphrodite	2	41	28	0
Hermaphrodite	2	42	15	2
Hermaphrodite	2	44	11	0
Hermaphrodite	2	45	7	1
Hermaphrodite	2	46	11	0
Hermaphrodite	2	47	25	0
Hermaphrodite	2	48	15	4
Hermaphrodite	2	49	24	1
Hermaphrodite	2	50	33	4
Hermaphrodite	2	54	15	0
Hermaphrodite	2	57	6	0
Hermaphrodite	2	59	40	1
Hermaphrodite	2	60	12	1
Hermaphrodite	2	62	12	0
Hermaphrodite	2	63	20	0
Hermaphrodite	2	65	24	0
Hermaphrodite	2	67	46	0
Hermaphrodite	2	69	69	0
Hermaphrodite	2	73	12	0
Hermaphrodite	2	75	43	5
Hermaphrodite	2	76	47	2
Hermaphrodite	2	77	6	0
Hermaphrodite	2	78	11	1
Hermaphrodite	2	80	19	0
Hermaphrodite	2	81	8	1
Hermaphrodite	2	82	18	0
Hermaphrodite	2	83	17	0
Hermaphrodite	2	86	16	0
Hermaphrodite	2	87	22	2
Hermaphrodite	2	88	35	2
Hermaphrodite	2	90	10	0
Hermaphrodite	2	91	5	1
Hermaphrodite	2	92	52	0
Hermaphrodite	2	96	23	0
Hermaphrodite	2	97	12	0
Hermaphrodite	2	98	33	0
Hermaphrodite	2	99	4	0
Hermaphrodite	2	100	37	2
Hermaphrodite	2	103	23	2

## Sheet: ReadMe
In evaluating possible intersexual differences in vegetative allocation, we compared the number of newly growing cladodes (sprouts) with respect to the number of first-level cladodes
The number of first-level cladodes was considered as the covariate.
The number of cladodes was averaged per plant
