# Supplementary material for: Chemical and Physical Defense Traits in Two Sexual Forms of Opuntia robusta in Central Eastern Mexico
Source: PLoS One. 2014 Mar 5;9(3):e89535. doi: 10.1371/journal.pone.0089535 (PMC3943789; doi:10.1371/journal.pone.0089535)
Supplement: Table S19 — Damage estimate per plant per all cladodes and per cladode levels. (XLSX) [file pone.0089535.s020.xlsx]

## Sheet: ReadMe
We visually estimated the extent of damage exerted by vertebrates to each cladode on each plant,
assigned them a category of the cladode volume removed (0%, 1–5%, 6–25%, 26–50%, 51–75%, and >75%),
and obtained the weighted average of the proportion of volume removed (H) per plant:
where ni is the number of cladodes in herbivory class i and Hi the midpoint of herbivory class i.
We obtained values per plant and per cladode level and compared the ln-transformed herbivory levels between sexual forms using one-way ANOVA (plants = repetitions).
The estimate of damage (H) was obtained by plant per all cladode levels, andy per first-, second- and third level, separatelly
Original data are recorded in the sheet "Damage_cladode level per plant"

## Sheet: Total H per plant per sex
			Nr of cladodes per damage category
Sex	Sex code	Plant code in field	0	1-5%	6-25%	26-50%	51-75%	> 75%	Total	H (Herbivory estimate following Alonso&Herrera)	ln(H)
Female	1	2	22	0	0	0	0	0	22	1	0
Female	1	13	12	0	2	0	0	1	130.5	8.7	2.16332
Female	1	27	15	2	2	0	0	0	52	2.73684	1.0068
Female	1	38	11	1	1	0	0	0	29.5	2.26923	0.819441
Female	1	51	4	0	0	0	0	0	4	1	0
Female	1	58	33	0	0	0	0	0	33	1	0
Female	1	61	13	0	1	0	0	0	28.5	2.03571	0.710847
Female	1	64	50	0	0	0	0	0	50	1	0
Female	1	70	61	11	8	1	0	0	256	3.16049	1.15073
Female	1	74	38	0	2	1	0	0	107	2.60976	0.959257
Female	1	84	23	1	3	2	0	0	148.5	5.12069	1.63329
Female	1	85	6	1	3	2	0	0	131.5	10.9583	2.3941
Female	1	89	34	4	5	0	0	0	123.5	2.87209	1.05504
Female	1	93	42	2	5	0	0	0	125.5	2.56122	0.940485
Female	1	95	19	3	4	1	0	0	128	4.74074	1.55619
Female	1	101	51	3	5	2	0	0	213.5	3.5	1.25276
Female	1	104	125	2	4	1	0	0	231	1.75	0.559616
Hermaphrodite	2	10	46	0	11	2	0	0	292.5	4.95763	1.60093
Hermaphrodite	2	12	29	0	1	0	0	0	44.5	1.48333	0.394292
Hermaphrodite	2	14	11	1	3	3	0	0	174.5	9.69444	2.27155
Hermaphrodite	2	15	45	2	3	2	0	1	261	4.92453	1.59423
Hermaphrodite	2	16	24	0	1	0	0	0	39.5	1.58	0.457425
Hermaphrodite	2	18	3	0	3	0	0	0	49.5	8.25	2.11021
Hermaphrodite	2	19	18	1	2	2	0	0	128	5.56522	1.71654
Hermaphrodite	2	20	35	0	0	2	0	0	111	3	1.09861
Hermaphrodite	2	22	21	0	4	0	0	0	83	3.32	1.19996
Hermaphrodite	2	23	60	3	3	1	0	0	153.5	2.29104	0.829008
Hermaphrodite	2	24	77	0	6	0	0	0	170	2.04819	0.716958
Hermaphrodite	2	25	36	7	2	1	0	0	126	2.73913	1.00764
Hermaphrodite	2	26	13	0	3	1	0	0	97.5	5.73529	1.74664
Hermaphrodite	2	28	56	1	2	0	0	0	90	1.52542	0.422272
Hermaphrodite	2	30	49	1	9	0	0	0	191.5	3.24576	1.17735
Hermaphrodite	2	34	23	1	3	1	0	0	110.5	3.94643	1.37281
Hermaphrodite	2	36	33	0	1	0	0	0	48.5	1.42647	0.355203
Hermaphrodite	2	37	14	0	2	1	0	0	83	4.88235	1.58563
Hermaphrodite	2	39	42	1	3	1	0	0	129.5	2.75532	1.01353
Hermaphrodite	2	40	31	1	1	0	0	0	49.5	1.5	0.405465
Hermaphrodite	2	41	31	0	6	0	0	0	124	3.35135	1.20936
Hermaphrodite	2	42	20	1	1	0	0	0	38.5	1.75	0.559616
Hermaphrodite	2	44	17	0	0	0	0	0	17	1	0
Hermaphrodite	2	45	12	2	0	0	0	0	18	1.28571	0.251314
Hermaphrodite	2	46	18	1	1	0	0	0	36.5	1.825	0.60158
Hermaphrodite	2	47	46	1	1	0	0	0	64.5	1.34375	0.295464
Hermaphrodite	2	48	17	0	6	0	0	0	110	4.78261	1.56499
Hermaphrodite	2	49	33	1	3	2	1	1	309	7.53659	2.01977
Hermaphrodite	2	50	47	3	4	1	0	0	156	2.83636	1.04252
Hermaphrodite	2	54	21	0	0	0	0	0	21	1	0
Hermaphrodite	2	57	12	0	0	0	0	0	12	1	0
Hermaphrodite	2	59	60	0	0	0	0	0	60	1	0
Hermaphrodite	2	60	18	0	2	1	0	0	87	4.14286	1.42139
Hermaphrodite	2	62	15	0	3	0	0	0	61.5	3.41667	1.22867
Hermaphrodite	2	63	28	0	0	0	0	0	28	1	0
Hermaphrodite	2	65	29	0	4	0	0	0	91	2.75758	1.01435
Hermaphrodite	2	67	67	2	3	3	0	0	233.5	3.11333	1.13569
Hermaphrodite	2	69	92	8	11	2	0	0	362.5	3.20796	1.16564
Hermaphrodite	2	73	14	1	2	0	0	0	48	2.82353	1.03799
Hermaphrodite	2	75	57	5	10	1	0	0	265	3.63014	1.28927
Hermaphrodite	2	76	67	3	11	2	0	0	322.5	3.88554	1.35726
Hermaphrodite	2	77	10	0	2	0	0	0	41	3.41667	1.22867
Hermaphrodite	2	78	15	2	1	2	0	0	112.5	5.625	1.72722
Hermaphrodite	2	80	21	3	3	0	0	0	76.5	2.83333	1.04145
Hermaphrodite	2	81	5	2	2	0	0	0	42	4.66667	1.54045
Hermaphrodite	2	82	24	1	2	1	0	0	96	3.42857	1.23214
Hermaphrodite	2	83	24	2	4	1	0	0	130	4.19355	1.43355
Hermaphrodite	2	86	18	7	3	0	0	0	85.5	3.05357	1.11631
Hermaphrodite	2	87	29	3	3	0	0	0	84.5	2.41429	0.881403
Hermaphrodite	2	88	42	4	4	2	0	0	192	3.69231	1.30625
Hermaphrodite	2	90	10	4	1	0	0	0	37.5	2.5	0.916291
Hermaphrodite	2	91	8	0	1	0	0	0	23.5	2.61111	0.959776
Hermaphrodite	2	92	77	3	5	5	0	0	353.5	3.92778	1.36807
Hermaphrodite	2	96	33	2	0	3	0	0	153	4.02632	1.39285
Hermaphrodite	2	97	21	0	0	1	0	0	59	2.68182	0.986495
Hermaphrodite	2	98	49	1	2	0	0	0	83	1.59615	0.467597
Hermaphrodite	2	99	6	0	0	0	0	0	6	1	0
Hermaphrodite	2	100	49	2	5	3	0	0	246.5	4.17797	1.42982
Hermaphrodite	2	103	34	3	4	1	0	0	143	3.40476	1.22518

## Sheet: 1st level H per plant per sex
			Nr of 1st level cladodes per damage category
Sex	Sex code	Plant code in field	0	1-5%	6-25%	26-50%	51-75%	> 75%	Total	H (Herbivory estimate following Alonso&Herrera)	ln(H)
Female	1	2	13	0	0	0	0	0	13	1	0
Female	1	13	9	0	1	0	0	0	24.5	2.45	0.896088
Female	1	27	7	1	2	0	0	0	41	4.1	1.41099
Female	1	38	7	1	1	0	0	0	25.5	2.83333	1.04145
Female	1	51	3	0	0	0	0	0	3	1	0
Female	1	58	20	0	0	0	0	0	20	1	0
Female	1	61	10	0	1	0	0	0	25.5	2.31818	0.840783
Female	1	64	37	0	0	0	0	0	37	1	0
Female	1	70	31	11	8	1	0	0	226	4.43137	1.48871
Female	1	74	22	0	2	0	0	0	53	2.20833	0.792238
Female	1	84	15	1	2	2	0	0	125	6.25	1.83258
Female	1	85	4	1	2	1	0	0	76	9.5	2.25129
Female	1	89	22	2	4	0	0	0	90	3.21429	1.16761
Female	1	93	29	1	3	0	0	0	78.5	2.37879	0.866591
Female	1	95	13	2	2	1	0	0	88	4.88889	1.58697
Female	1	101	31	2	3	1	0	0	121.5	3.28378	1.189
Female	1	104	79	1	1	0	0	0	97.5	1.2037	0.185403
Hermaphrodite	2	10	18	0	7	1	0	0	164.5	6.32692	1.84481
Hermaphrodite	2	12	19	0	1	0	0	0	34.5	1.725	0.545227
Hermaphrodite	2	14	8	0	1	2	0	0	99.5	9.04545	2.20226
Hermaphrodite	2	15	25	2	2	0	0	0	62	2.13793	0.759839
Hermaphrodite	2	16	14	0	0	0	0	0	14	1	0
Hermaphrodite	2	18	1	0	3	0	0	0	47.5	11.875	2.47444
Hermaphrodite	2	19	11	1	1	1	0	0	67.5	4.82143	1.57307
Hermaphrodite	2	20	4	0	0	0	0	0	4	1	0
Hermaphrodite	2	22	15	0	1	0	0	0	30.5	1.90625	0.645138
Hermaphrodite	2	23	37	2	1	1	0	0	96.5	2.35366	0.855971
Hermaphrodite	2	24	44	0	5	0	0	0	121.5	2.47959	0.908094
Hermaphrodite	2	25	21	3	2	1	0	0	99	3.66667	1.29928
Hermaphrodite	2	26	8	0	2	1	0	0	77	7	1.94591
Hermaphrodite	2	28	29	0	2	0	0	0	60	1.93548	0.660357
Hermaphrodite	2	30	28	1	8	0	0	0	155	4.18919	1.43251
Hermaphrodite	2	34	14	0	1	0	0	0	29.5	1.96667	0.67634
Hermaphrodite	2	36	19	0	1	0	0	0	34.5	1.725	0.545227
Hermaphrodite	2	37	9	0	1	1	0	0	62.5	5.68182	1.73727
Hermaphrodite	2	39	23	1	2	1	0	0	95	3.51852	1.25804
Hermaphrodite	2	40	20	1	1	0	0	0	38.5	1.75	0.559616
Hermaphrodite	2	41	22	0	6	0	0	0	115	4.10714	1.41273
Hermaphrodite	2	42	13	1	1	0	0	0	31.5	2.1	0.741937
Hermaphrodite	2	44	11	0	0	0	0	0	11	1	0
Hermaphrodite	2	45	16	1	1	0	0	0	34.5	1.91667	0.650588
Hermaphrodite	2	46	9	1	1	0	0	0	27.5	2.5	0.916291
Hermaphrodite	2	47	25	0	0	0	0	0	25	1	0
Hermaphrodite	2	48	9	0	6	0	0	0	102	6.8	1.91692
Hermaphrodite	2	49	19	1	3	1	1	0	169.5	6.78	1.91398
Hermaphrodite	2	50	30	0	3	0	0	0	76.5	2.31818	0.840783
Hermaphrodite	2	54	15	0	0	0	0	0	15	1	0
Hermaphrodite	2	57	6	0	0	0	0	0	6	1	0
Hermaphrodite	2	59	40	0	0	0	0	0	40	1	0
Hermaphrodite	2	60	9	0	2	1	0	0	78	6.5	1.8718
Hermaphrodite	2	62	11	0	1	0	0	0	26.5	2.20833	0.792238
Hermaphrodite	2	63	20	0	0	0	0	0	20	1	0
Hermaphrodite	2	65	20	0	4	0	0	0	82	3.41667	1.22867
Hermaphrodite	2	67	41	1	1	3	0	0	173.5	3.77174	1.32754
Hermaphrodite	2	69	50	8	9	2	0	0	289.5	4.19565	1.43405
Hermaphrodite	2	73	9	1	2	0	0	0	43	3.58333	1.27629
Hermaphrodite	2	75	32	2	8	1	0	0	200	4.65116	1.53712
Hermaphrodite	2	76	37	2	8	0	0	0	167	3.55319	1.26785
Hermaphrodite	2	77	5	0	1	0	0	0	20.5	3.41667	1.22867
Hermaphrodite	2	78	9	1	1	0	0	0	27.5	2.5	0.916291
Hermaphrodite	2	80	15	1	3	0	0	0	64.5	3.39474	1.22223
Hermaphrodite	2	81	5	2	1	0	0	0	26.5	3.3125	1.1977
Hermaphrodite	2	82	15	1	2	0	0	0	49	2.72222	1.00145
Hermaphrodite	2	83	13	2	2	0	0	0	50	2.94118	1.07881
Hermaphrodite	2	86	9	4	3	0	0	0	67.5	4.21875	1.43954
Hermaphrodite	2	87	18	1	3	0	0	0	67.5	3.06818	1.12109
Hermaphrodite	2	88	26	4	4	1	0	0	138	3.94286	1.37191
Hermaphrodite	2	90	6	4	0	0	0	0	18	1.8	0.587787
Hermaphrodite	2	91	4	0	1	0	0	0	19.5	3.9	1.36098
Hermaphrodite	2	92	41	3	4	4	0	0	264	5.07692	1.62471
Hermaphrodite	2	96	19	2	0	2	0	0	101	4.3913	1.47963
Hermaphrodite	2	97	12	0	0	0	0	0	12	1	0
Hermaphrodite	2	98	30	1	2	0	0	0	64	1.93939	0.662376
Hermaphrodite	2	99	4	0	0	0	0	0	4	1	0
Hermaphrodite	2	100	30	2	2	3	0	0	181	4.89189	1.58758
Hermaphrodite	2	103	17	2	3	1	0	0	107.5	4.67391	1.542

## Sheet: 2nd level H per plant per sex
			Nr of 2nd level cladodes per damage category
Sex	Sex code	Plant code in field	0	1-5%	6-25%	26-50%	51-75%	> 75%	Total	H (Herbivory estimate following Alonso&Herrera)	ln(H)
Female	1	2	6	0	0	0	0	0	6	1	0
Female	1	13	2	0	1	0	1	0	80.5	20.125	3.00196
Female	1	27	4	1	0	0	0	0	7	1.4	0.336472
Female	1	38	2	0	0	0	0	0	2	1	0
Female	1	51	1	0	0	0	0	0	1	1	0
Female	1	58	11	0	0	0	0	0	11	1	0
Female	1	61	3	0	0	0	0	0	3	1	0
Female	1	64	11	0	0	0	0	0	11	1	0
Female	1	70	21	0	0	0	0	0	21	1	0
Female	1	74	12	0	0	0	0	0	12	1	0
Female	1	84	7	0	0	0	0	0	7	1	0
Female	1	85	1	0	1	1	0	0	54.5	18.1667	2.89959
Female	1	89	9	2	1	0	0	0	30.5	2.54167	0.93282
Female	1	93	10	1	2	0	0	0	44	3.38462	1.21924
Female	1	95	6	0	1	0	0	0	21.5	3.07143	1.12214
Female	1	101	16	1	2	1	0	0	88	4.4	1.4816
Female	1	104	36	0	1	0	0	0	51.5	1.39189	0.330664
Hermaphrodite	2	10	10	0	4	1	0	0	110	7.33333	1.99243
Hermaphrodite	2	12	5	0	0	0	0	0	5	1	0
Hermaphrodite	2	14	2	1	2	0	0	0	36	7.2	1.97408
Hermaphrodite	2	15	15	0	0	2	1	0	154	8.55556	2.14658
Hermaphrodite	2	16	6	0	1	0	0	0	21.5	3.07143	1.12214
Hermaphrodite	2	18	2	0	0	0	0	0	2	1	0
Hermaphrodite	2	19	5	0	0	0	0	0	5	1	0
Hermaphrodite	2	20	11	0	0	1	0	0	49	4.08333	1.40691
Hermaphrodite	2	22	5	0	2	0	0	0	36	5.14286	1.63761
Hermaphrodite	2	23	16	0	0	0	0	0	16	1	0
Hermaphrodite	2	24	21	0	1	0	0	0	36.5	1.65909	0.50627
Hermaphrodite	2	25	10	3	1	0	0	0	34.5	2.46429	0.901902
Hermaphrodite	2	26	4	0	1	0	0	0	19.5	3.9	1.36098
Hermaphrodite	2	28	16	1	0	0	0	0	19	1.11765	0.111226
Hermaphrodite	2	30	13	0	1	0	0	0	28.5	2.03571	0.710847
Hermaphrodite	2	34	5	1	0	0	0	0	8	1.33333	0.287682
Hermaphrodite	2	36	11	0	0	0	0	0	11	1	0
Hermaphrodite	2	37	4	0	0	0	0	0	4	1	0
Hermaphrodite	2	39	12	0	1	0	0	0	27.5	2.11538	0.749237
Hermaphrodite	2	40	7	0	0	0	0	0	7	1	0
Hermaphrodite	2	41	6	0	0	0	0	0	6	1	0
Hermaphrodite	2	42	7	0	0	0	0	0	7	1	0
Hermaphrodite	2	44	6	0	0	0	0	0	6	1	0
Hermaphrodite	2	45	3	1	0	0	0	0	6	1.5	0.405465
Hermaphrodite	2	46	5	0	0	0	0	0	5	1	0
Hermaphrodite	2	47	13	1	1	0	0	0	31.5	2.1	0.741937
Hermaphrodite	2	48	4	0	0	0	0	0	4	1	0
Hermaphrodite	2	49	10	0	0	0	1	0	73	6.63636	1.89256
Hermaphrodite	2	50	12	3	0	1	0	0	59	3.6875	1.30495
Hermaphrodite	2	54	5	0	0	0	0	0	5	1	0
Hermaphrodite	2	57	4	0	0	0	0	0	4	1	0
Hermaphrodite	2	59	15	0	0	0	0	0	15	1	0
Hermaphrodite	2	60	6	0	0	0	0	0	6	1	0
Hermaphrodite	2	62	2	0	2	0	0	0	33	8.25	2.11021
Hermaphrodite	2	63	8	0	0	0	0	0	8	1	0
Hermaphrodite	2	65	7	0	0	0	0	0	7	1	0
Hermaphrodite	2	67	17	1	2	0	0	0	51	2.55	0.936093
Hermaphrodite	2	69	28	0	7	0	0	0	136.5	3.9	1.36098
Hermaphrodite	2	73	4	0	0	0	0	0	4	1	0
Hermaphrodite	2	75	17	3	2	0	0	0	57	2.59091	0.952009
Hermaphrodite	2	76	19	1	3	1	0	0	106.5	4.4375	1.49009
Hermaphrodite	2	77	3	0	1	0	0	0	18.5	4.625	1.53148
Hermaphrodite	2	78	4	1	0	1	0	0	45	7.5	2.0149
Hermaphrodite	2	80	4	2	0	0	0	0	10	1.66667	0.510826
Hermaphrodite	2	81	0	0	1	0	0	0	15.5	15.5	2.74084
Hermaphrodite	2	82	6	0	1	0	0	0	21.5	3.07143	1.12214
Hermaphrodite	2	83	5	0	1	1	0	0	58.5	8.35714	2.12312
Hermaphrodite	2	86	4	3	0	0	0	0	13	1.85714	0.619039
Hermaphrodite	2	87	5	1	0	0	0	0	8	1.33333	0.287682
Hermaphrodite	2	88	0	0	1	0	0	0	15.5	15.5	2.74084
Hermaphrodite	2	90	2	0	1	0	0	0	17.5	5.83333	1.76359
Hermaphrodite	2	91	2	0	0	0	0	0	2	1	0
Hermaphrodite	2	92	23	0	1	1	0	0	76.5	3.06	1.11841
Hermaphrodite	2	96	10	0	1	0	0	0	25.5	2.31818	0.840783
Hermaphrodite	2	97	6	0	0	0	0	0	6	1	0
Hermaphrodite	2	98	14	0	0	0	0	0	14	1	0
Hermaphrodite	2	99	2	0	0	0	0	0	2	1	0
Hermaphrodite	2	100	14	0	2	0	0	0	45	2.8125	1.03407
Hermaphrodite	2	103	10	1	1	0	0	0	28.5	2.375	0.864997

## Sheet: 3rd level H per plant per sex
			Nr of 3rd level cladodes per damage category
Sex	Sex code	Plant code in field	0	1-5%	6-25%	26-50%	51-75%	> 75%	Total	H (Herbivory estimate following Alonso&Herrera)	ln(H)
Female	1	2	3	0	0	0	0	0	3	1	0
Female	1	13	1	0	0	0	0	0	1	1	0
Female	1	27	3	0	0	0	0	0	3	1	0
Female	1	38	2	0	0	0	0	0	2	1	0
Female	1	51										Lack of 3rd level cladodes
Female	1	58	2	0	0	0	0	0	2	1	0
Female	1	61										Lack of 3rd level cladodes
Female	1	64	2	0	0	0	0	0	2	1	0
Female	1	70	7	0	0	0	0	0	7	1	0
Female	1	74	3	0	0	1	0	0	41	10.25	2.32728
Female	1	84	1	0	1	0	0	0	16.5	8.25	2.11021
Female	1	85	1	0	0	0	0	0	1	1	0
Female	1	89	3	0	0	0	0	0	3	1	0
Female	1	93	3	0	0	0	0	0	3	1	0
Female	1	95	0	1	1	0	0	0	18.5	9.25	2.22462
Female	1	101	4	0	0	0	0	0	4	1	0
Female	1	104	8	1	2	0	0	0	42	3.81818	1.33977
Hermaphrodite	2	10	3	0	0	0	0	0	3	1	0
Hermaphrodite	2	12	5	0	0	0	0	0	5	1	0
Hermaphrodite	2	14	0	0	0	1	0	0	38	38	3.63759
Hermaphrodite	2	15	4	0	1	0	0	0	19.5	3.9	1.36098
Hermaphrodite	2	16	3	0	0	0	0	0	3	1	0
Hermaphrodite	2	18										Lack of 3rd level cladodes
Hermaphrodite	2	19	2	0	0	0	0	0	2	1	0
Hermaphrodite	2	20	2	0	0	0	0	0	2	1	0
Hermaphrodite	2	22	1	0	1	0	0	0	16.5	8.25	2.11021
Hermaphrodite	2	23	5	1	0	0	0	0	8	1.33333	0.287682
Hermaphrodite	2	24	9	0	0	0	0	0	9	1	0
Hermaphrodite	2	25	4	1	0	0	0	0	7	1.4	0.336472
Hermaphrodite	2	26	1	0	0	0	0	0	1	1	0
Hermaphrodite	2	28	7	0	0	0	0	0	7	1	0
Hermaphrodite	2	30	8	0	0	0	0	0	8	1	0
Hermaphrodite	2	34	3	0	1	1	0	0	56.5	11.3	2.4248
Hermaphrodite	2	36	3	0	0	0	0	0	3	1	0
Hermaphrodite	2	37	1	0	0	0	0	0	1	1	0
Hermaphrodite	2	39	5	0	0	0	0	0	5	1	0
Hermaphrodite	2	40	3	0	0	0	0	0	3	1	0
Hermaphrodite	2	41	3	0	0	0	0	0	3	1	0
Hermaphrodite	2	42										Lack of 3rd level cladodes
Hermaphrodite	2	44										Lack of 3rd level cladodes
Hermaphrodite	2	45	1	1	0	0	0	0	4	2	0.693147
Hermaphrodite	2	46	3	0	0	0	0	0	3	1	0
Hermaphrodite	2	47	6	0	0	0	0	0	6	1	0
Hermaphrodite	2	48	3	0	0	0	0	0	3	1	0
Hermaphrodite	2	49	4	0	0	1	0	0	42	8.4	2.12823
Hermaphrodite	2	50	0	0	1	0	0	0	15.5	15.5	2.74084
Hermaphrodite	2	54	1	0	0	0	0	0	1	1	0
Hermaphrodite	2	57	1	0	0	0	0	0	1	1	0
Hermaphrodite	2	59	4	0	0	0	0	0	4	1	0
Hermaphrodite	2	60	3	0	0	0	0	0	3	1	0
Hermaphrodite	2	62	2	0	0	0	0	0	2	1	0
Hermaphrodite	2	63										Lack of 3rd level cladodes
Hermaphrodite	2	65	2	0	0	0	0	0	2	1	0
Hermaphrodite	2	67	6	0	0	0	0	0	6	1	0
Hermaphrodite	2	69	11	0	1	0	0	0	26.5	2.20833	0.792238
Hermaphrodite	2	73	1	0	0	0	0	0	1	1	0
Hermaphrodite	2	75	8	0	0	0	0	0	8	1	0
Hermaphrodite	2	76	9	0	0	1	0	0	47	4.7	1.54756
Hermaphrodite	2	77	2	0	0	0	0	0	2	1	0
Hermaphrodite	2	78	2	0	0	1	0	0	40	13.3333	2.59027
Hermaphrodite	2	80	2	0	0	0	0	0	2	1	0
Hermaphrodite	2	81										Lack of 3rd level cladodes
Hermaphrodite	2	82	3	0	0	0	0	0	3	1	0
Hermaphrodite	2	83	4	0	1	0	0	0	19.5	3.9	1.36098
Hermaphrodite	2	86	4	0	0	0	0	0	4	1	0
Hermaphrodite	2	87	5	1	0	0	0	0	8	1.33333	0.287682
Hermaphrodite	2	88	2	0	0	0	0	0	2	1	0
Hermaphrodite	2	90	2	0	0	0	0	0	2	1	0
Hermaphrodite	2	91	2	0	0	0	0	0	2	1	0
Hermaphrodite	2	92	9	1	0	0	0	0	12	1.2	0.182322
Hermaphrodite	2	96	4	0	0	0	0	0	4	1	0
Hermaphrodite	2	97	3	0	0	1	0	0	41	10.25	2.32728
Hermaphrodite	2	98	5	0	0	0	0	0	5	1	0
Hermaphrodite	2	99										Lack of 3rd level cladodes
Hermaphrodite	2	100	5	0	0	0	0	0	5	1	0
Hermaphrodite	2	103	4	0	0	0	0	0	4	1	0

## Sheet: 4th level H per plant per sex
			Nr of 4th level cladodes per damage category
Sex	Sex code	Plant code in field	0	1-5%	6-25%	26-50%	51-75%	> 75%	total	H (Herbivory estimate following Alonso&Herrera)	ln(H)
Female	1	27	1	0	0	0	0	0	1	1	0
Female	1	70	2	0	0	0	0	0	2	1	0
Female	1	74	1	0	0	0	0	0	1	1	0
Female	1	104	2	0	0	0	0	0	2	1	0
Hermaphrodite	2	14	1	0	0	0	0	0	1	1	0
Hermaphrodite	2	15	1	0	0	0	0	0	1	1	0
Hermaphrodite	2	16	1	0	0	0	0	0	1	1	0
Hermaphrodite	2	20	1	0	0	1	0	0	39	19.5	2.97041
Hermaphrodite	2	23	2	0	0	0	0	0	2	1	0
Hermaphrodite	2	24	3	0	0	0	0	0	3	1	0
Hermaphrodite	2	28	4	0	0	0	0	0	4	1	0
Hermaphrodite	2	34	1	0	0	0	0	0	1	1	0
Hermaphrodite	2	39	2	0	0	0	0	0	2	1	0
Hermaphrodite	2	40	1	0	0	0	0	0	1	1	0
Hermaphrodite	2	45	1	0	0	0	0	0	1	1	0
Hermaphrodite	2	46	1	0	0	0	0	0	1	1	0
Hermaphrodite	2	47	2	0	0	0	0	0	2	1	0
Hermaphrodite	2	48	1	0	0	0	0	0	1	1	0
Hermaphrodite	2	57	1	0	0	0	0	0	1	1	0
Hermaphrodite	2	59	1	0	0	0	0	0	1	1	0
Hermaphrodite	2	67	3	0	0	0	0	0	3	1	0
Hermaphrodite	2	69	3	0	0	0	0	0	3	1	0
Hermaphrodite	2	76	2	0	0	0	0	0	2	1	0
Hermaphrodite	2	83	2	0	0	0	0	0	2	1	0
Hermaphrodite	2	86	1	0	0	0	0	0	1	1	0
Hermaphrodite	2	87	1	0	0	0	0	0	1	1	0
Hermaphrodite	2	88	1	0	0	0	0	0	1	1	0
Hermaphrodite	2	92	3	0	0	0	0	0	3	1	0
Hermaphrodite	2	100	0	0	1	0	0	0	15.5	15.5	2.74084
Hermaphrodite	2	103	3	0	0	0	0	0	3	1	0
Incuded plants with 4th level cladodes

## Sheet: Damage_cladode level per plant
Sex	Sex code	Plant code in field	Cladode nr within a plant	Cladode level	Damage [%]	1st level counting (auxiliary)	2nd level counting (auxiliary)	3th level countig (auxiliary)
Female	1	2	1	1	0	13
Female	1	2	2	1	0
Female	1	2	3	1	0
Female	1	2	4	1	0
Female	1	2	7	1	0
Female	1	2	9	1	0
Female	1	2	10	1	0
Female	1	2	12	1	0
Female	1	2	13	1	0
Female	1	2	15	1	0
Female	1	2	19	1	0
Female	1	2	20	1	0
Female	1	2	21	1	0
Female	1	2	5	2	0
Female	1	2	6	2	0
Female	1	2	11	2	0
Female	1	2	14	2	0
Female	1	2	17	2	0
Female	1	2	22	2	0
Female	1	2	8	3	0
Female	1	2	16	3	0
Female	1	2	18	3	0
Female	1	13	1	1	0	10
Female	1	13	2	1	0
Female	1	13	3	1	0
Female	1	13	5	1	0
Female	1	13	8	1	20
Female	1	13	9	1	0
Female	1	13	10	1	0
Female	1	13	12	1	0
Female	1	13	13	1	0
Female	1	13	15	1	0
Female	1	13	4	2	0
Female	1	13	6	2	0
Female	1	13	7	2	20
Female	1	13	14	2	80
Female	1	13	11	3	0
Female	1	27	1	1	0	10
Female	1	27	5	1	0
Female	1	27	7	1	15
Female	1	27	9	1	0
Female	1	27	10	1	0
Female	1	27	13	1	0
Female	1	27	14	1	3
Female	1	27	15	1	0
Female	1	27	16	1	0
Female	1	27	17	1	20
Female	1	27	2	2	0
Female	1	27	3	2	0
Female	1	27	6	2	3
Female	1	27	11	2	0
Female	1	27	18	2	0
Female	1	27	4	3	0
Female	1	27	12	3	0
Female	1	27	19	3	0
Female	1	27	8	4	0
Female	1	38	1	1	0	9
Female	1	38	2	1	0
Female	1	38	4	1	0
Female	1	38	5	1	0
Female	1	38	7	1	0
Female	1	38	8	1	0
Female	1	38	9	1	15
Female	1	38	10	1	0
Female	1	38	13	1	5
Female	1	38	3	2	0
Female	1	38	12	2	0
Female	1	38	6	3	0
Female	1	38	11	3	0
Female	1	51	1	1	0
Female	1	51	3	1	0
Female	1	51	4	1	0
Female	1	51	2	2	0
Female	1	58	1	1	0	20	11
Female	1	58	2	1	0
Female	1	58	3	1	0
Female	1	58	4	1	0
Female	1	58	6	1	0
Female	1	58	8	1	0
Female	1	58	10	1	0
Female	1	58	12	1	0
Female	1	58	14	1	0
Female	1	58	16	1	0
Female	1	58	18	1	0
Female	1	58	20	1	0
Female	1	58	22	1	0
Female	1	58	24	1	0
Female	1	58	25	1	0
Female	1	58	27	1	0
Female	1	58	29	1	0
Female	1	58	30	1	0
Female	1	58	32	1	0
Female	1	58	33	1	0
Female	1	58	5	2	0
Female	1	58	7	2	0
Female	1	58	11	2	0
Female	1	58	13	2	0
Female	1	58	15	2	0
Female	1	58	17	2	0
Female	1	58	21	2	0
Female	1	58	23	2	0
Female	1	58	26	2	0
Female	1	58	28	2	0
Female	1	58	31	2	0
Female	1	58	9	3	0
Female	1	58	19	3	0
Female	1	61	1	1	0	11
Female	1	61	2	1	0
Female	1	61	4	1	0
Female	1	61	5	1	0
Female	1	61	6	1	0
Female	1	61	7	1	0
Female	1	61	8	1	0
Female	1	61	9	1	10
Female	1	61	11	1	0
Female	1	61	13	1	0
Female	1	61	14	1	0
Female	1	61	3	2	0
Female	1	61	10	2	0
Female	1	61	12	2	0
Female	1	64	1	1	0	37	11
Female	1	64	3	1	0
Female	1	64	4	1	0
Female	1	64	5	1	0
Female	1	64	7	1	0
Female	1	64	8	1	0
Female	1	64	9	1	0
Female	1	64	10	1	0
Female	1	64	11	1	0
Female	1	64	12	1	0
Female	1	64	13	1	0
Female	1	64	14	1	0
Female	1	64	15	1	0
Female	1	64	18	1	0
Female	1	64	19	1	0
Female	1	64	20	1	0
Female	1	64	22	1	0
Female	1	64	23	1	0
Female	1	64	24	1	0
Female	1	64	25	1	0
Female	1	64	27	1	0
Female	1	64	28	1	0
Female	1	64	30	1	0
Female	1	64	32	1	0
Female	1	64	34	1	0
Female	1	64	35	1	0
Female	1	64	36	1	0
Female	1	64	37	1	0
Female	1	64	38	1	0
Female	1	64	41	1	0
Female	1	64	42	1	0
Female	1	64	44	1	0
Female	1	64	45	1	0
Female	1	64	46	1	0
Female	1	64	47	1	0
Female	1	64	48	1	0
Female	1	64	49	1	0
Female	1	64	2	2	0
Female	1	64	6	2	0
Female	1	64	16	2	0
Female	1	64	17	2	0
Female	1	64	21	2	0
Female	1	64	26	2	0
Female	1	64	29	2	0
Female	1	64	31	2	0
Female	1	64	39	2	0
Female	1	64	40	2	0
Female	1	64	50	2	0
Female	1	64	33	3	0
Female	1	64	43	3	0
Female	1	70	1	1	0	51	21
Female	1	70	2	1	0
Female	1	70	3	1	0
Female	1	70	5	1	10
Female	1	70	6	1	5
Female	1	70	8	1	0
Female	1	70	9	1	20
Female	1	70	12	1	10
Female	1	70	14	1	0
Female	1	70	15	1	10
Female	1	70	18	1	5
Female	1	70	21	1	0
Female	1	70	22	1	0
Female	1	70	24	1	0
Female	1	70	26	1	3
Female	1	70	29	1	0
Female	1	70	31	1	0
Female	1	70	32	1	5
Female	1	70	33	1	0
Female	1	70	34	1	20
Female	1	70	37	1	0
Female	1	70	38	1	5
Female	1	70	39	1	0
Female	1	70	40	1	20
Female	1	70	41	1	0
Female	1	70	42	1	0
Female	1	70	43	1	20
Female	1	70	44	1	30
Female	1	70	47	1	0
Female	1	70	48	1	20
Female	1	70	49	1	0
Female	1	70	51	1	0
Female	1	70	53	1	0
Female	1	70	54	1	0
Female	1	70	57	1	0
Female	1	70	58	1	5
Female	1	70	59	1	0
Female	1	70	61	1	5
Female	1	70	62	1	5
Female	1	70	63	1	0
Female	1	70	64	1	0
Female	1	70	65	1	0
Female	1	70	66	1	0
Female	1	70	68	1	5
Female	1	70	69	1	3
Female	1	70	70	1	0
Female	1	70	73	1	0
Female	1	70	74	1	0
Female	1	70	75	1	5
Female	1	70	76	1	0
Female	1	70	78	1	0
Female	1	70	4	2	0
Female	1	70	7	2	0
Female	1	70	10	2	0
Female	1	70	13	2	0
Female	1	70	16	2	0
Female	1	70	17	2	0
Female	1	70	20	2	0
Female	1	70	23	2	0
Female	1	70	28	2	0
Female	1	70	30	2	0
Female	1	70	35	2	0
Female	1	70	45	2	0
Female	1	70	46	2	0
Female	1	70	50	2	0
Female	1	70	55	2	0
Female	1	70	56	2	0
Female	1	70	60	2	0
Female	1	70	67	2	0
Female	1	70	72	2	0
Female	1	70	77	2	0
Female	1	70	79	2	0
Female	1	70	11	3	0
Female	1	70	19	3	0
Female	1	70	25	3	0
Female	1	70	27	3	0
Female	1	70	52	3	0
Female	1	70	71	3	0
Female	1	70	81	3	0
Female	1	70	36	4	0
Female	1	70	80	4	0
Female	1	74	1	1	0	24	12
Female	1	74	3	1	0
Female	1	74	5	1	0
Female	1	74	7	1	15
Female	1	74	9	1	0
Female	1	74	10	1	0
Female	1	74	12	1	0
Female	1	74	14	1	0
Female	1	74	16	1	0
Female	1	74	17	1	0
Female	1	74	18	1	0
Female	1	74	20	1	0
Female	1	74	21	1	0
Female	1	74	23	1	0
Female	1	74	25	1	0
Female	1	74	28	1	0
Female	1	74	29	1	0
Female	1	74	31	1	0
Female	1	74	32	1	0
Female	1	74	33	1	0
Female	1	74	34	1	10
Female	1	74	36	1	0
Female	1	74	37	1	0
Female	1	74	39	1	0
Female	1	74	2	2	0
Female	1	74	8	2	0
Female	1	74	11	2	0
Female	1	74	13	2	0
Female	1	74	19	2	0
Female	1	74	22	2	0
Female	1	74	24	2	0
Female	1	74	26	2	0
Female	1	74	30	2	0
Female	1	74	35	2	0
Female	1	74	38	2	0
Female	1	74	40	2	0
Female	1	74	4	3	0
Female	1	74	15	3	0
Female	1	74	27	3	0
Female	1	74	41	3	30
Female	1	74	6	4	0
Female	1	84	1	1	0	20	7
Female	1	84	2	1	0
Female	1	84	4	1	0
Female	1	84	5	1	0
Female	1	84	6	1	0
Female	1	84	7	1	0
Female	1	84	9	1	5
Female	1	84	10	1	0
Female	1	84	13	1	20
Female	1	84	15	1	0
Female	1	84	16	1	0
Female	1	84	17	1	30
Female	1	84	18	1	0
Female	1	84	19	1	0
Female	1	84	21	1	0
Female	1	84	22	1	50
Female	1	84	24	1	15
Female	1	84	25	1	0
Female	1	84	26	1	0
Female	1	84	28	1	0
Female	1	84	3	2	0
Female	1	84	8	2	0
Female	1	84	11	2	0
Female	1	84	12	2	0
Female	1	84	20	2	0
Female	1	84	23	2	0
Female	1	84	27	2	0
Female	1	84	14	3	0
Female	1	84	29	3	10
Female	1	85	1	1	10	8
Female	1	85	2	1	0
Female	1	85	3	1	0
Female	1	85	4	1	5
Female	1	85	6	1	0
Female	1	85	7	1	20
Female	1	85	9	1	0
Female	1	85	11	1	30
Female	1	85	5	2	0
Female	1	85	8	2	15
Female	1	85	12	2	40
Female	1	85	10	3	0
Female	1	89	1	1	0	28	12
Female	1	89	2	1	0
Female	1	89	3	1	0
Female	1	89	5	1	0
Female	1	89	7	1	0
Female	1	89	8	1	0
Female	1	89	9	1	0
Female	1	89	10	1	0
Female	1	89	11	1	5
Female	1	89	13	1	0
Female	1	89	17	1	0
Female	1	89	18	1	0
Female	1	89	20	1	0
Female	1	89	21	1	0
Female	1	89	23	1	0
Female	1	89	26	1	0
Female	1	89	29	1	0
Female	1	89	30	1	0
Female	1	89	31	1	0
Female	1	89	32	1	20
Female	1	89	33	1	0
Female	1	89	34	1	10
Female	1	89	35	1	0
Female	1	89	36	1	10
Female	1	89	37	1	0
Female	1	89	39	1	10
Female	1	89	40	1	0
Female	1	89	43	1	5
Female	1	89	4	2	0
Female	1	89	6	2	0
Female	1	89	12	2	10
Female	1	89	14	2	0
Female	1	89	15	2	0
Female	1	89	19	2	5
Female	1	89	22	2	5
Female	1	89	24	2	0
Female	1	89	27	2	0
Female	1	89	28	2	0
Female	1	89	38	2	0
Female	1	89	41	2	0
Female	1	89	16	3	0
Female	1	89	25	3	0
Female	1	89	42	3	0
Female	1	93	1	1	0	33	13
Female	1	93	2	1	0
Female	1	93	3	1	0
Female	1	93	4	1	0
Female	1	93	5	1	0
Female	1	93	7	1	0
Female	1	93	10	1	0
Female	1	93	11	1	0
Female	1	93	12	1	0
Female	1	93	16	1	0
Female	1	93	17	1	0
Female	1	93	19	1	0
Female	1	93	20	1	0
Female	1	93	21	1	0
Female	1	93	22	1	5
Female	1	93	23	1	0
Female	1	93	24	1	0
Female	1	93	26	1	0
Female	1	93	27	1	10
Female	1	93	30	1	0
Female	1	93	31	1	0
Female	1	93	33	1	0
Female	1	93	34	1	0
Female	1	93	35	1	0
Female	1	93	36	1	0
Female	1	93	39	1	0
Female	1	93	40	1	20
Female	1	93	41	1	0
Female	1	93	42	1	0
Female	1	93	43	1	0
Female	1	93	44	1	0
Female	1	93	46	1	25
Female	1	93	49	1	0
Female	1	93	6	2	20
Female	1	93	8	2	0
Female	1	93	9	2	0
Female	1	93	13	2	0
Female	1	93	15	2	0
Female	1	93	25	2	0
Female	1	93	28	2	0
Female	1	93	29	2	0
Female	1	93	32	2	0
Female	1	93	37	2	0
Female	1	93	38	2	15
Female	1	93	45	2	0
Female	1	93	47	2	5
Female	1	93	14	3	0
Female	1	93	18	3	0
Female	1	93	48	3	0
Female	1	95	1	1	50	18	7
Female	1	95	2	1	0
Female	1	95	3	1	15
Female	1	95	4	1	10
Female	1	95	6	1	0
Female	1	95	7	1	5
Female	1	95	8	1	0
Female	1	95	10	1	0
Female	1	95	12	1	0
Female	1	95	13	1	0
Female	1	95	14	1	0
Female	1	95	15	1	0
Female	1	95	18	1	0
Female	1	95	19	1	5
Female	1	95	21	1	0
Female	1	95	22	1	0
Female	1	95	23	1	0
Female	1	95	27	1	0
Female	1	95	5	2	0
Female	1	95	9	2	0
Female	1	95	16	2	0
Female	1	95	17	2	0
Female	1	95	20	2	0
Female	1	95	24	2	20
Female	1	95	25	2	0
Female	1	95	11	3	3
Female	1	95	26	3	10
Female	1	101	1	1	0	37	20
Female	1	101	2	1	0
Female	1	101	4	1	0
Female	1	101	5	1	0
Female	1	101	7	1	0
Female	1	101	8	1	0
Female	1	101	10	1	0
Female	1	101	11	1	0
Female	1	101	12	1	0
Female	1	101	15	1	0
Female	1	101	17	1	0
Female	1	101	18	1	0
Female	1	101	20	1	0
Female	1	101	21	1	0
Female	1	101	22	1	0
Female	1	101	23	1	0
Female	1	101	25	1	0
Female	1	101	26	1	0
Female	1	101	28	1	0
Female	1	101	29	1	0
Female	1	101	30	1	0
Female	1	101	34	1	5
Female	1	101	35	1	0
Female	1	101	36	1	20
Female	1	101	37	1	8
Female	1	101	41	1	0
Female	1	101	42	1	0
Female	1	101	43	1	5
Female	1	101	45	1	0
Female	1	101	46	1	10
Female	1	101	48	1	0
Female	1	101	51	1	0
Female	1	101	52	1	0
Female	1	101	56	1	0
Female	1	101	57	1	50
Female	1	101	58	1	0
Female	1	101	61	1	0
Female	1	101	3	2	0
Female	1	101	9	2	30
Female	1	101	13	2	0
Female	1	101	14	2	0
Female	1	101	16	2	0
Female	1	101	19	2	0
Female	1	101	24	2	0
Female	1	101	27	2	0
Female	1	101	31	2	0
Female	1	101	32	2	0
Female	1	101	33	2	0
Female	1	101	38	2	1
Female	1	101	39	2	0
Female	1	101	47	2	15
Female	1	101	49	2	0
Female	1	101	50	2	20
Female	1	101	53	2	0
Female	1	101	54	2	0
Female	1	101	59	2	0
Female	1	101	60	2	0
Female	1	101	6	3	0
Female	1	101	40	3	0
Female	1	101	44	3	0
Female	1	101	55	3	0
Female	1	104	1	1	0	82	37	11
Female	1	104	2	1	0
Female	1	104	4	1	0
Female	1	104	7	1	0
Female	1	104	8	1	0
Female	1	104	9	1	18
Female	1	104	10	1	0
Female	1	104	12	1	0
Female	1	104	13	1	0
Female	1	104	17	1	0
Female	1	104	19	1	0
Female	1	104	20	1	0
Female	1	104	22	1	0
Female	1	104	24	1	0
Female	1	104	26	1	0
Female	1	104	27	1	0
Female	1	104	29	1	50
Female	1	104	30	1	0
Female	1	104	33	1	3
Female	1	104	34	1	0
Female	1	104	35	1	0
Female	1	104	36	1	0
Female	1	104	37	1	0
Female	1	104	40	1	0
Female	1	104	42	1	0
Female	1	104	43	1	0
Female	1	104	44	1	0
Female	1	104	45	1	0
Female	1	104	46	1	0
Female	1	104	47	1	0
Female	1	104	49	1	0
Female	1	104	51	1	0
Female	1	104	52	1	0
Female	1	104	53	1	0
Female	1	104	54	1	0
Female	1	104	55	1	0
Female	1	104	59	1	0
Female	1	104	61	1	0
Female	1	104	62	1	0
Female	1	104	63	1	0
Female	1	104	64	1	0
Female	1	104	66	1	0
Female	1	104	68	1	0
Female	1	104	69	1	0
Female	1	104	71	1	0
Female	1	104	73	1	0
Female	1	104	75	1	0
Female	1	104	76	1	0
Female	1	104	77	1	0
Female	1	104	78	1	0
Female	1	104	81	1	0
Female	1	104	82	1	0
Female	1	104	84	1	0
Female	1	104	86	1	0
Female	1	104	87	1	0
Female	1	104	88	1	0
Female	1	104	90	1	0
Female	1	104	91	1	0
Female	1	104	92	1	0
Female	1	104	94	1	0
Female	1	104	95	1	0
Female	1	104	97	1	0
Female	1	104	98	1	0
Female	1	104	101	1	0
Female	1	104	102	1	0
Female	1	104	103	1	0
Female	1	104	105	1	0
Female	1	104	106	1	0
Female	1	104	109	1	0
Female	1	104	111	1	0
Female	1	104	113	1	0
Female	1	104	114	1	0
Female	1	104	115	1	0
Female	1	104	116	1	0
Female	1	104	117	1	0
Female	1	104	118	1	0
Female	1	104	121	1	0
Female	1	104	123	1	0
Female	1	104	124	1	0
Female	1	104	125	1	0
Female	1	104	126	1	0
Female	1	104	129	1	0
Female	1	104	3	2	0
Female	1	104	5	2	0
Female	1	104	11	2	0
Female	1	104	14	2	0
Female	1	104	15	2	0
Female	1	104	18	2	0
Female	1	104	21	2	0
Female	1	104	25	2	0
Female	1	104	28	2	0
Female	1	104	31	2	0
Female	1	104	32	2	0
Female	1	104	41	2	0
Female	1	104	48	2	0
Female	1	104	56	2	0
Female	1	104	57	2	0
Female	1	104	60	2	0
Female	1	104	65	2	0
Female	1	104	70	2	0
Female	1	104	72	2	0
Female	1	104	74	2	0
Female	1	104	79	2	0
Female	1	104	80	2	0
Female	1	104	83	2	0
Female	1	104	85	2	0
Female	1	104	89	2	0
Female	1	104	96	2	15
Female	1	104	99	2	0
Female	1	104	104	2	0
Female	1	104	107	2	0
Female	1	104	110	2	0
Female	1	104	112	2	0
Female	1	104	119	2	0
Female	1	104	127	2	0
Female	1	104	128	2	0
Female	1	104	130	2	0
Female	1	104	131	2	0
Female	1	104	132	2	0
Female	1	104	6	3	5
Female	1	104	16	3	0
Female	1	104	23	3	13
Female	1	104	38	3	0
Female	1	104	50	3	0
Female	1	104	58	3	0
Female	1	104	67	3	0
Female	1	104	93	3	0
Female	1	104	100	3	0
Female	1	104	108	3	10
Female	1	104	120	3	0
Female	1	104	39	4	0
Female	1	104	122	4	0
Hermaphrodite	2	10	1	1	0	41
Hermaphrodite	2	10	2	1	0
Hermaphrodite	2	10	3	1	0
Hermaphrodite	2	10	5	1	0
Hermaphrodite	2	10	6	1	0
Hermaphrodite	2	10	8	1	0
Hermaphrodite	2	10	9	1	0
Hermaphrodite	2	10	12	1	0
Hermaphrodite	2	10	13	1	0
Hermaphrodite	2	10	15	1	0
Hermaphrodite	2	10	16	1	0
Hermaphrodite	2	10	17	1	0
Hermaphrodite	2	10	19	1	25
Hermaphrodite	2	10	20	1	15
Hermaphrodite	2	10	22	1	0
Hermaphrodite	2	10	24	1	0
Hermaphrodite	2	10	25	1	0
Hermaphrodite	2	10	26	1	0
Hermaphrodite	2	10	28	1	0
Hermaphrodite	2	10	30	1	0
Hermaphrodite	2	10	31	1	0
Hermaphrodite	2	10	32	1	0
Hermaphrodite	2	10	33	1	0
Hermaphrodite	2	10	35	1	0
Hermaphrodite	2	10	36	1	0
Hermaphrodite	2	10	38	1	0
Hermaphrodite	2	10	39	1	0
Hermaphrodite	2	10	40	1	0
Hermaphrodite	2	10	43	1	20
Hermaphrodite	2	10	44	1	20
Hermaphrodite	2	10	46	1	0
Hermaphrodite	2	10	48	1	0
Hermaphrodite	2	10	49	1	15
Hermaphrodite	2	10	50	1	0
Hermaphrodite	2	10	52	1	10
Hermaphrodite	2	10	53	1	0
Hermaphrodite	2	10	54	1	0
Hermaphrodite	2	10	55	1	0
Hermaphrodite	2	10	56	1	0
Hermaphrodite	2	10	57	1	50
Hermaphrodite	2	10	58	1	15
Hermaphrodite	2	10	4	2	0
Hermaphrodite	2	10	7	2	0
Hermaphrodite	2	10	10	2	0
Hermaphrodite	2	10	14	2	25
Hermaphrodite	2	10	18	2	15
Hermaphrodite	2	10	21	2	50
Hermaphrodite	2	10	23	2	0
Hermaphrodite	2	10	27	2	0
Hermaphrodite	2	10	29	2	0
Hermaphrodite	2	10	34	2	0
Hermaphrodite	2	10	37	2	10
Hermaphrodite	2	10	41	2	0
Hermaphrodite	2	10	45	2	25
Hermaphrodite	2	10	51	2	0
Hermaphrodite	2	10	59	2	0
Hermaphrodite	2	10	11	3	0
Hermaphrodite	2	10	42	3	0
Hermaphrodite	2	10	47	3	0
Hermaphrodite	2	12	1	1	0	20
Hermaphrodite	2	12	2	1	0
Hermaphrodite	2	12	3	1	0
Hermaphrodite	2	12	4	1	0
Hermaphrodite	2	12	6	1	0
Hermaphrodite	2	12	7	1	0
Hermaphrodite	2	12	8	1	0
Hermaphrodite	2	12	9	1	0
Hermaphrodite	2	12	11	1	0
Hermaphrodite	2	12	12	1	0
Hermaphrodite	2	12	15	1	0
Hermaphrodite	2	12	16	1	10
Hermaphrodite	2	12	17	1	0
Hermaphrodite	2	12	20	1	0
Hermaphrodite	2	12	22	1	0
Hermaphrodite	2	12	23	1	0
Hermaphrodite	2	12	24	1	0
Hermaphrodite	2	12	25	1	0
Hermaphrodite	2	12	26	1	0
Hermaphrodite	2	12	27	1	0
Hermaphrodite	2	12	5	2	0
Hermaphrodite	2	12	10	2	0
Hermaphrodite	2	12	18	2	0
Hermaphrodite	2	12	21	2	0
Hermaphrodite	2	12	28	2	0
Hermaphrodite	2	12	13	3	0
Hermaphrodite	2	12	14	3	0
Hermaphrodite	2	12	30	3	0
Hermaphrodite	2	12	19	3	0
Hermaphrodite	2	12	29	3	0
Hermaphrodite	2	14	1	1	0	11
Hermaphrodite	2	14	3	1	15
Hermaphrodite	2	14	5	1	0
Hermaphrodite	2	14	6	1	0
Hermaphrodite	2	14	7	1	0
Hermaphrodite	2	14	9	1	50
Hermaphrodite	2	14	10	1	0
Hermaphrodite	2	14	11	1	0
Hermaphrodite	2	14	13	1	0
Hermaphrodite	2	14	14	1	40
Hermaphrodite	2	14	17	1	0
Hermaphrodite	2	14	2	2	10
Hermaphrodite	2	14	4	2	20
Hermaphrodite	2	14	8	2	0
Hermaphrodite	2	14	12	2	0
Hermaphrodite	2	14	15	2	5
Hermaphrodite	2	14	16	3	35
Hermaphrodite	2	14	18	4	0
Hermaphrodite	2	15	2	1	0	29	18
Hermaphrodite	2	15	4	1	5
Hermaphrodite	2	15	6	1	0
Hermaphrodite	2	15	7	1	0
Hermaphrodite	2	15	10	1	0
Hermaphrodite	2	15	11	1	0
Hermaphrodite	2	15	12	1	0
Hermaphrodite	2	15	13	1	0
Hermaphrodite	2	15	14	1	0
Hermaphrodite	2	15	16	1	0
Hermaphrodite	2	15	18	1	0
Hermaphrodite	2	15	21	1	0
Hermaphrodite	2	15	22	1	0
Hermaphrodite	2	15	24	1	0
Hermaphrodite	2	15	25	1	0
Hermaphrodite	2	15	28	1	0
Hermaphrodite	2	15	29	1	0
Hermaphrodite	2	15	30	1	0
Hermaphrodite	2	15	31	1	0
Hermaphrodite	2	15	32	1	0
Hermaphrodite	2	15	33	1	5
Hermaphrodite	2	15	37	1	0
Hermaphrodite	2	15	39	1	0
Hermaphrodite	2	15	40	1	0
Hermaphrodite	2	15	44	1	0
Hermaphrodite	2	15	45	1	0
Hermaphrodite	2	15	47	1	10
Hermaphrodite	2	15	49	1	0
Hermaphrodite	2	15	53	1	15
Hermaphrodite	2	15	1	2	0
Hermaphrodite	2	15	8	2	0
Hermaphrodite	2	15	9	2	0
Hermaphrodite	2	15	15	2	0
Hermaphrodite	2	15	17	2	0
Hermaphrodite	2	15	19	2	0
Hermaphrodite	2	15	23	2	0
Hermaphrodite	2	15	26	2	0
Hermaphrodite	2	15	34	2	30
Hermaphrodite	2	15	35	2	0
Hermaphrodite	2	15	38	2	0
Hermaphrodite	2	15	41	2	0
Hermaphrodite	2	15	43	2	0
Hermaphrodite	2	15	46	2	0
Hermaphrodite	2	15	48	2	0
Hermaphrodite	2	15	50	2	50
Hermaphrodite	2	15	51	2	0
Hermaphrodite	2	15	52	2	80
Hermaphrodite	2	15	20	3	0
Hermaphrodite	2	15	27	3	0
Hermaphrodite	2	15	42	3	20
Hermaphrodite	2	15	3	3	0
Hermaphrodite	2	15	36	3	0
Hermaphrodite	2	15	5	4	0
Hermaphrodite	2	16	1	1	0	14	7
Hermaphrodite	2	16	2	1	0
Hermaphrodite	2	16	3	1	0
Hermaphrodite	2	16	4	1	0
Hermaphrodite	2	16	5	1	0
Hermaphrodite	2	16	10	1	0
Hermaphrodite	2	16	12	1	0
Hermaphrodite	2	16	13	1	0
Hermaphrodite	2	16	14	1	0
Hermaphrodite	2	16	16	1	0
Hermaphrodite	2	16	18	1	0
Hermaphrodite	2	16	19	1	0
Hermaphrodite	2	16	21	1	0
Hermaphrodite	2	16	22	1	0
Hermaphrodite	2	16	6	2	0
Hermaphrodite	2	16	7	2	0
Hermaphrodite	2	16	9	2	0
Hermaphrodite	2	16	11	2	10
Hermaphrodite	2	16	17	2	0
Hermaphrodite	2	16	20	2	0
Hermaphrodite	2	16	23	2	0
Hermaphrodite	2	16	8	3	0
Hermaphrodite	2	16	25	3	0
Hermaphrodite	2	16	24	3	0
Hermaphrodite	2	16	15	4	0
Hermaphrodite	2	18	1	1	10	4	2
Hermaphrodite	2	18	2	1	0
Hermaphrodite	2	18	4	1	8
Hermaphrodite	2	18	5	1	20
Hermaphrodite	2	18	3	2	0
Hermaphrodite	2	18	6	2	0
Hermaphrodite	2	19	1	1	5	15	6
Hermaphrodite	2	19	2	1	0
Hermaphrodite	2	19	4	1	0
Hermaphrodite	2	19	5	1	0
Hermaphrodite	2	19	6	1	0
Hermaphrodite	2	19	8	1	0
Hermaphrodite	2	19	9	1	0
Hermaphrodite	2	19	11	1	0
Hermaphrodite	2	19	12	1	30
Hermaphrodite	2	19	14	1	0
Hermaphrodite	2	19	15	1	0
Hermaphrodite	2	19	17	1	15
Hermaphrodite	2	19	18	1	0
Hermaphrodite	2	19	20	1	25
Hermaphrodite	2	19	21	1	0
Hermaphrodite	2	19	3	2	0
Hermaphrodite	2	19	10	2	0
Hermaphrodite	2	19	13	2	0
Hermaphrodite	2	19	16	2	0
Hermaphrodite	2	19	19	2	0
Hermaphrodite	2	19	22	2	50
Hermaphrodite	2	19	7	3	0
Hermaphrodite	2	19	23	3	0
Hermaphrodite	2	20	1	1	0	21	12
Hermaphrodite	2	20	2	1	0
Hermaphrodite	2	20	3	1	0
Hermaphrodite	2	20	4	1	0
Hermaphrodite	2	20	9	1	0
Hermaphrodite	2	20	10	1	0
Hermaphrodite	2	20	11	1	0
Hermaphrodite	2	20	15	1	0
Hermaphrodite	2	20	16	1	0
Hermaphrodite	2	20	18	1	0
Hermaphrodite	2	20	20	1	0
Hermaphrodite	2	20	21	1	0
Hermaphrodite	2	20	22	1	0
Hermaphrodite	2	20	24	1	0
Hermaphrodite	2	20	26	1	0
Hermaphrodite	2	20	28	1	0
Hermaphrodite	2	20	29	1	0
Hermaphrodite	2	20	31	1	0
Hermaphrodite	2	20	33	1	0
Hermaphrodite	2	20	36	1	0
Hermaphrodite	2	20	37	1	0
Hermaphrodite	2	20	5	2	0
Hermaphrodite	2	20	6	2	0
Hermaphrodite	2	20	7	2	0
Hermaphrodite	2	20	12	2	0
Hermaphrodite	2	20	13	2	0
Hermaphrodite	2	20	17	2	0
Hermaphrodite	2	20	19	2	0
Hermaphrodite	2	20	23	2	0
Hermaphrodite	2	20	25	2	0
Hermaphrodite	2	20	27	2	50
Hermaphrodite	2	20	30	2	0
Hermaphrodite	2	20	34	2	0
Hermaphrodite	2	20	8	3	0
Hermaphrodite	2	20	35	3	0
Hermaphrodite	2	20	14	4	0
Hermaphrodite	2	20	32	4	45
Hermaphrodite	2	22	1	1	0	16	7
Hermaphrodite	2	22	2	1	0
Hermaphrodite	2	22	4	1	0
Hermaphrodite	2	22	6	1	0
Hermaphrodite	2	22	7	1	0
Hermaphrodite	2	22	8	1	0
Hermaphrodite	2	22	9	1	0
Hermaphrodite	2	22	10	1	0
Hermaphrodite	2	22	13	1	10
Hermaphrodite	2	22	14	1	0
Hermaphrodite	2	22	16	1	0
Hermaphrodite	2	22	17	1	0
Hermaphrodite	2	22	19	1	0
Hermaphrodite	2	22	22	1	0
Hermaphrodite	2	22	24	1	0
Hermaphrodite	2	22	25	1	0
Hermaphrodite	2	22	3	2	0
Hermaphrodite	2	22	5	2	10
Hermaphrodite	2	22	11	2	0
Hermaphrodite	2	22	15	2	0
Hermaphrodite	2	22	18	2	20
Hermaphrodite	2	22	20	2	0
Hermaphrodite	2	22	23	2	0
Hermaphrodite	2	22	21	3	20
Hermaphrodite	2	22	12	3	0
Hermaphrodite	2	23	1	1	0	43	16
Hermaphrodite	2	23	2	1	0
Hermaphrodite	2	23	3	1	0
Hermaphrodite	2	23	5	1	0
Hermaphrodite	2	23	6	1	0
Hermaphrodite	2	23	7	1	0
Hermaphrodite	2	23	8	1	0
Hermaphrodite	2	23	10	1	0
Hermaphrodite	2	23	11	1	0
Hermaphrodite	2	23	13	1	0
Hermaphrodite	2	23	14	1	0
Hermaphrodite	2	23	16	1	0
Hermaphrodite	2	23	17	1	0
Hermaphrodite	2	23	18	1	0
Hermaphrodite	2	23	20	1	0
Hermaphrodite	2	23	21	1	0
Hermaphrodite	2	23	23	1	0
Hermaphrodite	2	23	24	1	0
Hermaphrodite	2	23	26	1	4
Hermaphrodite	2	23	27	1	0
Hermaphrodite	2	23	30	1	0
Hermaphrodite	2	23	31	1	0
Hermaphrodite	2	23	32	1	0
Hermaphrodite	2	23	35	1	0
Hermaphrodite	2	23	36	1	0
Hermaphrodite	2	23	37	1	0
Hermaphrodite	2	23	38	1	0
Hermaphrodite	2	23	39	1	25
Hermaphrodite	2	23	41	1	0
Hermaphrodite	2	23	42	1	0
Hermaphrodite	2	23	47	1	0
Hermaphrodite	2	23	48	1	15
Hermaphrodite	2	23	51	1	0
Hermaphrodite	2	23	52	1	0
Hermaphrodite	2	23	53	1	0
Hermaphrodite	2	23	57	1	15
Hermaphrodite	2	23	58	1	30
Hermaphrodite	2	23	60	1	0
Hermaphrodite	2	23	61	1	0
Hermaphrodite	2	23	62	1	0
Hermaphrodite	2	23	64	1	5
Hermaphrodite	2	23	65	1	0
Hermaphrodite	2	23	67	1	0
Hermaphrodite	2	23	4	2	0
Hermaphrodite	2	23	12	2	0
Hermaphrodite	2	23	15	2	0
Hermaphrodite	2	23	19	2	0
Hermaphrodite	2	23	22	2	0
Hermaphrodite	2	23	25	2	0
Hermaphrodite	2	23	29	2	0
Hermaphrodite	2	23	33	2	0
Hermaphrodite	2	23	34	2	0
Hermaphrodite	2	23	40	2	0
Hermaphrodite	2	23	43	2	0
Hermaphrodite	2	23	46	2	0
Hermaphrodite	2	23	50	2	0
Hermaphrodite	2	23	56	2	0
Hermaphrodite	2	23	59	2	0
Hermaphrodite	2	23	66	2	0
Hermaphrodite	2	23	28	3	0
Hermaphrodite	2	23	44	3	0
Hermaphrodite	2	23	49	3	0
Hermaphrodite	2	23	55	3	5
Hermaphrodite	2	23	9	3	0
Hermaphrodite	2	23	63	3	0
Hermaphrodite	2	23	54	4	0
Hermaphrodite	2	23	45	4	0
Hermaphrodite	2	24	1	1	0	49	22
Hermaphrodite	2	24	3	1	0
Hermaphrodite	2	24	5	1	0
Hermaphrodite	2	24	7	1	0
Hermaphrodite	2	24	8	1	0
Hermaphrodite	2	24	9	1	0
Hermaphrodite	2	24	13	1	0
Hermaphrodite	2	24	14	1	25
Hermaphrodite	2	24	15	1	0
Hermaphrodite	2	24	16	1	0
Hermaphrodite	2	24	17	1	0
Hermaphrodite	2	24	18	1	0
Hermaphrodite	2	24	20	1	0
Hermaphrodite	2	24	23	1	0
Hermaphrodite	2	24	24	1	0
Hermaphrodite	2	24	26	1	0
Hermaphrodite	2	24	28	1	0
Hermaphrodite	2	24	29	1	0
Hermaphrodite	2	24	30	1	0
Hermaphrodite	2	24	32	1	0
Hermaphrodite	2	24	35	1	0
Hermaphrodite	2	24	36	1	0
Hermaphrodite	2	24	38	1	0
Hermaphrodite	2	24	40	1	0
Hermaphrodite	2	24	43	1	0
Hermaphrodite	2	24	44	1	0
Hermaphrodite	2	24	46	1	10
Hermaphrodite	2	24	48	1	0
Hermaphrodite	2	24	50	1	10
Hermaphrodite	2	24	51	1	0
Hermaphrodite	2	24	52	1	0
Hermaphrodite	2	24	55	1	0
Hermaphrodite	2	24	57	1	0
Hermaphrodite	2	24	58	1	0
Hermaphrodite	2	24	60	1	0
Hermaphrodite	2	24	63	1	0
Hermaphrodite	2	24	65	1	0
Hermaphrodite	2	24	66	1	0
Hermaphrodite	2	24	68	1	0
Hermaphrodite	2	24	71	1	10
Hermaphrodite	2	24	72	1	0
Hermaphrodite	2	24	73	1	0
Hermaphrodite	2	24	74	1	0
Hermaphrodite	2	24	75	1	10
Hermaphrodite	2	24	77	1	0
Hermaphrodite	2	24	78	1	0
Hermaphrodite	2	24	79	1	0
Hermaphrodite	2	24	81	1	0
Hermaphrodite	2	24	82	1	0
Hermaphrodite	2	24	2	2	0
Hermaphrodite	2	24	6	2	0
Hermaphrodite	2	24	10	2	0
Hermaphrodite	2	24	12	2	0
Hermaphrodite	2	24	19	2	0
Hermaphrodite	2	24	21	2	0
Hermaphrodite	2	24	25	2	0
Hermaphrodite	2	24	27	2	0
Hermaphrodite	2	24	33	2	0
Hermaphrodite	2	24	37	2	0
Hermaphrodite	2	24	41	2	0
Hermaphrodite	2	24	45	2	25
Hermaphrodite	2	24	47	2	0
Hermaphrodite	2	24	49	2	0
Hermaphrodite	2	24	53	2	0
Hermaphrodite	2	24	59	2	0
Hermaphrodite	2	24	61	2	0
Hermaphrodite	2	24	64	2	0
Hermaphrodite	2	24	67	2	0
Hermaphrodite	2	24	76	2	0
Hermaphrodite	2	24	80	2	0
Hermaphrodite	2	24	83	2	0
Hermaphrodite	2	24	22	3	0
Hermaphrodite	2	24	34	3	0
Hermaphrodite	2	24	69	3	0
Hermaphrodite	2	24	4	3	0
Hermaphrodite	2	24	31	3	0
Hermaphrodite	2	24	39	3	0
Hermaphrodite	2	24	42	3	0
Hermaphrodite	2	24	56	3	0
Hermaphrodite	2	24	62	3	0
Hermaphrodite	2	24	11	4	0
Hermaphrodite	2	24	70	4	0
Hermaphrodite	2	24	54	4	0
Hermaphrodite	2	25	1	1	0	27	14
Hermaphrodite	2	25	3	1	0
Hermaphrodite	2	25	5	1	0
Hermaphrodite	2	25	6	1	0
Hermaphrodite	2	25	7	1	0
Hermaphrodite	2	25	8	1	0
Hermaphrodite	2	25	10	1	0
Hermaphrodite	2	25	11	1	0
Hermaphrodite	2	25	12	1	0
Hermaphrodite	2	25	13	1	25
Hermaphrodite	2	25	15	1	0
Hermaphrodite	2	25	16	1	0
Hermaphrodite	2	25	17	1	0
Hermaphrodite	2	25	21	1	5
Hermaphrodite	2	25	23	1	5
Hermaphrodite	2	25	27	1	0
Hermaphrodite	2	25	28	1	0
Hermaphrodite	2	25	29	1	15
Hermaphrodite	2	25	31	1	5
Hermaphrodite	2	25	32	1	50
Hermaphrodite	2	25	35	1	0
Hermaphrodite	2	25	37	1	0
Hermaphrodite	2	25	38	1	0
Hermaphrodite	2	25	39	1	0
Hermaphrodite	2	25	41	1	0
Hermaphrodite	2	25	42	1	0
Hermaphrodite	2	25	44	1	0
Hermaphrodite	2	25	2	2	0
Hermaphrodite	2	25	4	2	0
Hermaphrodite	2	25	9	2	0
Hermaphrodite	2	25	14	2	0
Hermaphrodite	2	25	18	2	0
Hermaphrodite	2	25	20	2	0
Hermaphrodite	2	25	22	2	0
Hermaphrodite	2	25	24	2
Hermaphrodite	2	25	25	2	25
Hermaphrodite	2	25	30	2	5
Hermaphrodite	2	25	36	2	0
Hermaphrodite	2	25	40	2	5
Hermaphrodite	2	25	43	2	5
Hermaphrodite	2	25	45	2	0
Hermaphrodite	2	25	19	3	0
Hermaphrodite	2	25	26	3	0
Hermaphrodite	2	25	46	3	0
Hermaphrodite	2	25	34	3	5
Hermaphrodite	2	25	33	3	0
Hermaphrodite	2	26	1	1	0	11	5
Hermaphrodite	2	26	3	1	25
Hermaphrodite	2	26	5	1	0
Hermaphrodite	2	26	6	1	0
Hermaphrodite	2	26	8	1	30
Hermaphrodite	2	26	9	1	0
Hermaphrodite	2	26	10	1	0
Hermaphrodite	2	26	11	1	0
Hermaphrodite	2	26	12	1	20
Hermaphrodite	2	26	15	1	0
Hermaphrodite	2	26	16	1	0
Hermaphrodite	2	26	2	2	0
Hermaphrodite	2	26	7	2	20
Hermaphrodite	2	26	13	2	0
Hermaphrodite	2	26	14	2	0
Hermaphrodite	2	26	17	2	0
Hermaphrodite	2	26	4	3	0
Hermaphrodite	2	28	1	1	0	31	17
Hermaphrodite	2	28	2	1	0
Hermaphrodite	2	28	5	1	0
Hermaphrodite	2	28	9	1	0
Hermaphrodite	2	28	10	1	0
Hermaphrodite	2	28	11	1	0
Hermaphrodite	2	28	14	1	0
Hermaphrodite	2	28	15	1	0
Hermaphrodite	2	28	17	1	0
Hermaphrodite	2	28	19	1	0
Hermaphrodite	2	28	22	1	0
Hermaphrodite	2	28	23	1	0
Hermaphrodite	2	28	24	1	0
Hermaphrodite	2	28	26	1	0
Hermaphrodite	2	28	30	1	0
Hermaphrodite	2	28	31	1	0
Hermaphrodite	2	28	33	1	0
Hermaphrodite	2	28	35	1	0
Hermaphrodite	2	28	37	1	0
Hermaphrodite	2	28	38	1	0
Hermaphrodite	2	28	41	1	0
Hermaphrodite	2	28	43	1	0
Hermaphrodite	2	28	44	1	0
Hermaphrodite	2	28	46	1	0
Hermaphrodite	2	28	48	1	0
Hermaphrodite	2	28	49	1	0
Hermaphrodite	2	28	52	1	25
Hermaphrodite	2	28	54	1	10
Hermaphrodite	2	28	55	1	0
Hermaphrodite	2	28	57	1	0
Hermaphrodite	2	28	58	1	0
Hermaphrodite	2	28	3	2	0
Hermaphrodite	2	28	6	2	0
Hermaphrodite	2	28	12	2	0
Hermaphrodite	2	28	16	2	5
Hermaphrodite	2	28	21	2	0
Hermaphrodite	2	28	25	2	0
Hermaphrodite	2	28	27	2	0
Hermaphrodite	2	28	28	2	0
Hermaphrodite	2	28	32	2	0
Hermaphrodite	2	28	34	2	0
Hermaphrodite	2	28	36	2	0
Hermaphrodite	2	28	39	2	0
Hermaphrodite	2	28	42	2	0
Hermaphrodite	2	28	45	2	0
Hermaphrodite	2	28	47	2	0
Hermaphrodite	2	28	50	2	0
Hermaphrodite	2	28	56	2	0
Hermaphrodite	2	28	4	3	0
Hermaphrodite	2	28	7	3	0
Hermaphrodite	2	28	13	3	0
Hermaphrodite	2	28	40	3	0
Hermaphrodite	2	28	51	3	0
Hermaphrodite	2	28	20	3	0
Hermaphrodite	2	28	59	3	0
Hermaphrodite	2	28	29	4	0
Hermaphrodite	2	28	53	4	0
Hermaphrodite	2	28	8	4	0
Hermaphrodite	2	28	18	4	0
Hermaphrodite	2	30	1	1	10	37	14
Hermaphrodite	2	30	3	1	0
Hermaphrodite	2	30	4	1	0
Hermaphrodite	2	30	6	1	0
Hermaphrodite	2	30	7	1	0
Hermaphrodite	2	30	9	1	0
Hermaphrodite	2	30	10	1	0
Hermaphrodite	2	30	12	1	0
Hermaphrodite	2	30	13	1	0
Hermaphrodite	2	30	16	1	0
Hermaphrodite	2	30	17	1	0
Hermaphrodite	2	30	18	1	0
Hermaphrodite	2	30	19	1	0
Hermaphrodite	2	30	22	1	0
Hermaphrodite	2	30	23	1	15
Hermaphrodite	2	30	24	1	0
Hermaphrodite	2	30	26	1	0
Hermaphrodite	2	30	27	1	20
Hermaphrodite	2	30	29	1	15
Hermaphrodite	2	30	30	1	0
Hermaphrodite	2	30	31	1	0
Hermaphrodite	2	30	33	1	5
Hermaphrodite	2	30	35	1	25
Hermaphrodite	2	30	37	1	0
Hermaphrodite	2	30	39	1	0
Hermaphrodite	2	30	40	1	0
Hermaphrodite	2	30	41	1	0
Hermaphrodite	2	30	46	1	0
Hermaphrodite	2	30	47	1	0
Hermaphrodite	2	30	48	1	0
Hermaphrodite	2	30	51	1	0
Hermaphrodite	2	30	52	1	0
Hermaphrodite	2	30	53	1	0
Hermaphrodite	2	30	55	1	10
Hermaphrodite	2	30	56	1	0
Hermaphrodite	2	30	57	1	20
Hermaphrodite	2	30	58	1	15
Hermaphrodite	2	30	2	2	0
Hermaphrodite	2	30	8	2	10
Hermaphrodite	2	30	11	2	0
Hermaphrodite	2	30	15	2	0
Hermaphrodite	2	30	20	2	0
Hermaphrodite	2	30	25	2	0
Hermaphrodite	2	30	28	2	0
Hermaphrodite	2	30	32	2	0
Hermaphrodite	2	30	36	2	0
Hermaphrodite	2	30	42	2	0
Hermaphrodite	2	30	45	2	0
Hermaphrodite	2	30	49	2	0
Hermaphrodite	2	30	54	2	0
Hermaphrodite	2	30	59	2	0
Hermaphrodite	2	30	44	3	0
Hermaphrodite	2	30	5	3	0
Hermaphrodite	2	30	14	3	0
Hermaphrodite	2	30	21	3	0
Hermaphrodite	2	30	34	3	0
Hermaphrodite	2	30	38	3	0
Hermaphrodite	2	30	43	3	0
Hermaphrodite	2	30	50	3	0
Hermaphrodite	2	34	1	1	0	15	7
Hermaphrodite	2	34	4	1	0
Hermaphrodite	2	34	5	1	0
Hermaphrodite	2	34	6	1	0
Hermaphrodite	2	34	8	1	0
Hermaphrodite	2	34	10	1	0
Hermaphrodite	2	34	13	1	0
Hermaphrodite	2	34	16	1	0
Hermaphrodite	2	34	17	1	20
Hermaphrodite	2	34	20	1	0
Hermaphrodite	2	34	21	1	0
Hermaphrodite	2	34	22	1	0
Hermaphrodite	2	34	24	1	0
Hermaphrodite	2	34	25	1	0
Hermaphrodite	2	34	27	1	0
Hermaphrodite	2	34	2	2	0
Hermaphrodite	2	34	9	2	0
Hermaphrodite	2	34	11	2	0
Hermaphrodite	2	34	14	2	10
Hermaphrodite	2	34	18	2	0
Hermaphrodite	2	34	23	2	0
Hermaphrodite	2	34	26	2	5
Hermaphrodite	2	34	12	3	0
Hermaphrodite	2	34	15	3	20
Hermaphrodite	2	34	19	3	0
Hermaphrodite	2	34	3	3	30
Hermaphrodite	2	34	28	3	0
Hermaphrodite	2	34	7	4	0
Hermaphrodite	2	36	1	1	0	20	10
Hermaphrodite	2	36	3	1	0
Hermaphrodite	2	36	4	1	0
Hermaphrodite	2	36	6	1	0
Hermaphrodite	2	36	8	1	0
Hermaphrodite	2	36	9	1	0
Hermaphrodite	2	36	11	1	0
Hermaphrodite	2	36	13	1	0
Hermaphrodite	2	36	14	1	0
Hermaphrodite	2	36	16	1	0
Hermaphrodite	2	36	18	1	0
Hermaphrodite	2	36	19	1	0
Hermaphrodite	2	36	20	1	0
Hermaphrodite	2	36	21	1	0
Hermaphrodite	2	36	22	1	0
Hermaphrodite	2	36	24	1	0
Hermaphrodite	2	36	27	1	10
Hermaphrodite	2	36	29	1	0
Hermaphrodite	2	36	30	1	0
Hermaphrodite	2	36	34	1	0
Hermaphrodite	2	36	2	2	0
Hermaphrodite	2	36	5	2	0
Hermaphrodite	2	36	7	2	0
Hermaphrodite	2	36	10	2	0
Hermaphrodite	2	36	15	2	0
Hermaphrodite	2	36	17	2	0
Hermaphrodite	2	36	23	2	0
Hermaphrodite	2	36	25	2	0
Hermaphrodite	2	36	28	2	0
Hermaphrodite	2	36	31	2	0
Hermaphrodite	2	36	32	2	0
Hermaphrodite	2	36	12	3	0
Hermaphrodite	2	36	26	3	0
Hermaphrodite	2	36	33	3	0
Hermaphrodite	2	37	1	1	10	12	4
Hermaphrodite	2	37	3	1	0
Hermaphrodite	2	37	4	1	0
Hermaphrodite	2	37	5	1	0
Hermaphrodite	2	37	6	1	0
Hermaphrodite	2	37	7	1	40
Hermaphrodite	2	37	10	1	15
Hermaphrodite	2	37	11	1	0
Hermaphrodite	2	37	12	1	0
Hermaphrodite	2	37	14	1	0
Hermaphrodite	2	37	15	1	0
Hermaphrodite	2	37	17	1	0
Hermaphrodite	2	37	2	2	0
Hermaphrodite	2	37	8	2	0
Hermaphrodite	2	37	13	2	0
Hermaphrodite	2	37	16	2	0
Hermaphrodite	2	37	9	3	0
Hermaphrodite	2	39	1	1	0	27	13
Hermaphrodite	2	39	3	1	0
Hermaphrodite	2	39	5	1	20
Hermaphrodite	2	39	7	1	40
Hermaphrodite	2	39	10	1	0
Hermaphrodite	2	39	11	1	0
Hermaphrodite	2	39	13	1	0
Hermaphrodite	2	39	15	1	0
Hermaphrodite	2	39	17	1	0
Hermaphrodite	2	39	20	1	0
Hermaphrodite	2	39	22	1	0
Hermaphrodite	2	39	23	1	0
Hermaphrodite	2	39	26	1	0
Hermaphrodite	2	39	28	1	20
Hermaphrodite	2	39	29	1	0
Hermaphrodite	2	39	31	1	0
Hermaphrodite	2	39	33	1	0
Hermaphrodite	2	39	34	1	0
Hermaphrodite	2	39	35	1	0
Hermaphrodite	2	39	38	1	5
Hermaphrodite	2	39	39	1	0
Hermaphrodite	2	39	41	1	0
Hermaphrodite	2	39	42	1	0
Hermaphrodite	2	39	43	1	0
Hermaphrodite	2	39	45	1	0
Hermaphrodite	2	39	46	1	0
Hermaphrodite	2	39	47	1	0
Hermaphrodite	2	39	4	2	0
Hermaphrodite	2	39	6	2	0
Hermaphrodite	2	39	8	2	0
Hermaphrodite	2	39	12	2	0
Hermaphrodite	2	39	14	2	0
Hermaphrodite	2	39	16	2	0
Hermaphrodite	2	39	21	2	0
Hermaphrodite	2	39	24	2	0
Hermaphrodite	2	39	27	2	0
Hermaphrodite	2	39	32	2	0
Hermaphrodite	2	39	36	2	15
Hermaphrodite	2	39	40	2	0
Hermaphrodite	2	39	44	2	0
Hermaphrodite	2	39	19	3	0
Hermaphrodite	2	39	25	3	0
Hermaphrodite	2	39	37	3	0
Hermaphrodite	2	39	2	3	0
Hermaphrodite	2	39	30	3	0
Hermaphrodite	2	39	9	4	0
Hermaphrodite	2	39	18	4	0
Hermaphrodite	2	40	1	1	0	22	7
Hermaphrodite	2	40	2	1	0
Hermaphrodite	2	40	4	1	0
Hermaphrodite	2	40	5	1	0
Hermaphrodite	2	40	7	1	0
Hermaphrodite	2	40	8	1	20
Hermaphrodite	2	40	9	1	0
Hermaphrodite	2	40	10	1	0
Hermaphrodite	2	40	12	1	0
Hermaphrodite	2	40	13	1	0
Hermaphrodite	2	40	15	1	5
Hermaphrodite	2	40	16	1	0
Hermaphrodite	2	40	18	1	0
Hermaphrodite	2	40	20	1	0
Hermaphrodite	2	40	22	1	0
Hermaphrodite	2	40	23	1	0
Hermaphrodite	2	40	25	1	0
Hermaphrodite	2	40	26	1	0
Hermaphrodite	2	40	27	1	0
Hermaphrodite	2	40	30	1	0
Hermaphrodite	2	40	31	1	0
Hermaphrodite	2	40	32	1	0
Hermaphrodite	2	40	3	2	0
Hermaphrodite	2	40	6	2	0
Hermaphrodite	2	40	11	2	0
Hermaphrodite	2	40	14	2	0
Hermaphrodite	2	40	19	2	0
Hermaphrodite	2	40	24	2	0
Hermaphrodite	2	40	28	2	0
Hermaphrodite	2	40	17	3	0
Hermaphrodite	2	40	21	3	0
Hermaphrodite	2	40	29	3	0
Hermaphrodite	2	40	33	4	0
Hermaphrodite	2	41	1	1	0	28	6
Hermaphrodite	2	41	2	1	0
Hermaphrodite	2	41	3	1	20
Hermaphrodite	2	41	5	1	0
Hermaphrodite	2	41	6	1	20
Hermaphrodite	2	41	7	1	0
Hermaphrodite	2	41	8	1	0
Hermaphrodite	2	41	9	1	0
Hermaphrodite	2	41	10	1	0
Hermaphrodite	2	41	12	1	0
Hermaphrodite	2	41	13	1	0
Hermaphrodite	2	41	14	1	0
Hermaphrodite	2	41	15	1	0
Hermaphrodite	2	41	17	1	0
Hermaphrodite	2	41	18	1	10
Hermaphrodite	2	41	19	1	0
Hermaphrodite	2	41	20	1	0
Hermaphrodite	2	41	21	1	0
Hermaphrodite	2	41	23	1	0
Hermaphrodite	2	41	24	1	10
Hermaphrodite	2	41	25	1	0
Hermaphrodite	2	41	27	1	0
Hermaphrodite	2	41	29	1	0
Hermaphrodite	2	41	30	1	20
Hermaphrodite	2	41	31	1	0
Hermaphrodite	2	41	32	1	0
Hermaphrodite	2	41	34	1	0
Hermaphrodite	2	41	37	1	25
Hermaphrodite	2	41	11	2	0
Hermaphrodite	2	41	16	2	0
Hermaphrodite	2	41	22	2	0
Hermaphrodite	2	41	28	2	0
Hermaphrodite	2	41	33	2	0
Hermaphrodite	2	41	35	2	0
Hermaphrodite	2	41	4	3	0
Hermaphrodite	2	41	26	3	0
Hermaphrodite	2	41	36	3	0
Hermaphrodite	2	42	1	1	0	15	7
Hermaphrodite	2	42	3	1	0
Hermaphrodite	2	42	4	1	0
Hermaphrodite	2	42	5	1	0
Hermaphrodite	2	42	7	1	0
Hermaphrodite	2	42	9	1	0
Hermaphrodite	2	42	10	1	0
Hermaphrodite	2	42	11	1	0
Hermaphrodite	2	42	12	1	0
Hermaphrodite	2	42	15	1	0
Hermaphrodite	2	42	16	1	0
Hermaphrodite	2	42	17	1	5
Hermaphrodite	2	42	18	1	0
Hermaphrodite	2	42	19	1	10
Hermaphrodite	2	42	21	1	0
Hermaphrodite	2	42	2	2	0
Hermaphrodite	2	42	6	2	0
Hermaphrodite	2	42	8	2	0
Hermaphrodite	2	42	13	2	0
Hermaphrodite	2	42	14	2	0
Hermaphrodite	2	42	20	2	0
Hermaphrodite	2	42	22	2	0
Hermaphrodite	2	44	1	1	0	11	6
Hermaphrodite	2	44	2	1	0
Hermaphrodite	2	44	4	1	0
Hermaphrodite	2	44	5	1	0
Hermaphrodite	2	44	8	1	0
Hermaphrodite	2	44	9	1	0
Hermaphrodite	2	44	10	1	0
Hermaphrodite	2	44	12	1	0
Hermaphrodite	2	44	14	1	0
Hermaphrodite	2	44	15	1	0
Hermaphrodite	2	44	17	1	0
Hermaphrodite	2	44	3	2	0
Hermaphrodite	2	44	6	2	0
Hermaphrodite	2	44	7	2	0
Hermaphrodite	2	44	11	2	0
Hermaphrodite	2	44	13	2	0
Hermaphrodite	2	44	16	2	0
Hermaphrodite	2	45	1	1	0	7	4
Hermaphrodite	2	45	3	1	0
Hermaphrodite	2	45	6	1	0
Hermaphrodite	2	45	7	1	0
Hermaphrodite	2	45	10	1	0
Hermaphrodite	2	45	11	1	0
Hermaphrodite	2	45	14	1	0
Hermaphrodite	2	45	2	2	0
Hermaphrodite	2	45	5	2	1
Hermaphrodite	2	45	9	2	0
Hermaphrodite	2	45	12	2	0
Hermaphrodite	2	45	4	3	0
Hermaphrodite	2	45	8	3	1
Hermaphrodite	2	45	13	4	0
Hermaphrodite	2	46	1	1	20	11	5
Hermaphrodite	2	46	2	1	5
Hermaphrodite	2	46	6	1	0
Hermaphrodite	2	46	7	1	0
Hermaphrodite	2	46	8	1	0
Hermaphrodite	2	46	10	1	0
Hermaphrodite	2	46	12	1	0
Hermaphrodite	2	46	14	1	0
Hermaphrodite	2	46	15	1	0
Hermaphrodite	2	46	17	1	0
Hermaphrodite	2	46	20	1	0
Hermaphrodite	2	46	3	2	0
Hermaphrodite	2	46	9	2	0
Hermaphrodite	2	46	11	2	0
Hermaphrodite	2	46	13	2	0
Hermaphrodite	2	46	18	2	0
Hermaphrodite	2	46	4	3	0
Hermaphrodite	2	46	16	3	0
Hermaphrodite	2	46	19	3	0
Hermaphrodite	2	46	5	4	0
Hermaphrodite	2	47	1	1	0	25	15
Hermaphrodite	2	47	3	1	0
Hermaphrodite	2	47	4	1	0
Hermaphrodite	2	47	7	1	0
Hermaphrodite	2	47	9	1	0
Hermaphrodite	2	47	11	1	0
Hermaphrodite	2	47	13	1	0
Hermaphrodite	2	47	15	1	0
Hermaphrodite	2	47	17	1	0
Hermaphrodite	2	47	19	1	0
Hermaphrodite	2	47	21	1	0
Hermaphrodite	2	47	23	1	0
Hermaphrodite	2	47	25	1	0
Hermaphrodite	2	47	26	1	0
Hermaphrodite	2	47	28	1	0
Hermaphrodite	2	47	31	1	0
Hermaphrodite	2	47	33	1	0
Hermaphrodite	2	47	36	1	0
Hermaphrodite	2	47	37	1	0
Hermaphrodite	2	47	39	1	0
Hermaphrodite	2	47	41	1	0
Hermaphrodite	2	47	42	1	0
Hermaphrodite	2	47	45	1	0
Hermaphrodite	2	47	47	1	0
Hermaphrodite	2	47	48	1	0
Hermaphrodite	2	47	2	2	0
Hermaphrodite	2	47	5	2	0
Hermaphrodite	2	47	8	2	0
Hermaphrodite	2	47	10	2	0
Hermaphrodite	2	47	16	2	0
Hermaphrodite	2	47	18	2	0
Hermaphrodite	2	47	22	2	0
Hermaphrodite	2	47	24	2	0
Hermaphrodite	2	47	27	2	0
Hermaphrodite	2	47	29	2	0
Hermaphrodite	2	47	32	2	0
Hermaphrodite	2	47	38	2	0
Hermaphrodite	2	47	40	2	15
Hermaphrodite	2	47	43	2	5
Hermaphrodite	2	47	46	2	0
Hermaphrodite	2	47	6	3	0
Hermaphrodite	2	47	12	3	0
Hermaphrodite	2	47	20	3	0
Hermaphrodite	2	47	30	3	0
Hermaphrodite	2	47	34	3	0
Hermaphrodite	2	47	44	3	0
Hermaphrodite	2	47	14	4	0
Hermaphrodite	2	47	35	4	0
Hermaphrodite	2	48	1	1	0	15	4
Hermaphrodite	2	48	2	1	0
Hermaphrodite	2	48	5	1	0
Hermaphrodite	2	48	6	1	0
Hermaphrodite	2	48	7	1	0
Hermaphrodite	2	48	10	1	10
Hermaphrodite	2	48	11	1	20
Hermaphrodite	2	48	12	1	20
Hermaphrodite	2	48	15	1	0
Hermaphrodite	2	48	17	1	0
Hermaphrodite	2	48	18	1	0
Hermaphrodite	2	48	19	1	0
Hermaphrodite	2	48	20	1	15
Hermaphrodite	2	48	21	1	10
Hermaphrodite	2	48	22	1	15
Hermaphrodite	2	48	3	2	0
Hermaphrodite	2	48	8	2	0
Hermaphrodite	2	48	13	2	0
Hermaphrodite	2	48	14	2	0
Hermaphrodite	2	48	4	3	0
Hermaphrodite	2	48	16	3	0
Hermaphrodite	2	48	23	3	0
Hermaphrodite	2	48	9	4	0
Hermaphrodite	2	49	1	1	0	25	11
Hermaphrodite	2	49	3	1	0
Hermaphrodite	2	49	4	1	0
Hermaphrodite	2	49	7	1	28
Hermaphrodite	2	49	8	1	0
Hermaphrodite	2	49	10	1	0
Hermaphrodite	2	49	11	1	0
Hermaphrodite	2	49	13	1	0
Hermaphrodite	2	49	14	1	0
Hermaphrodite	2	49	15	1	0
Hermaphrodite	2	49	17	1	0
Hermaphrodite	2	49	20	1	0
Hermaphrodite	2	49	21	1	0
Hermaphrodite	2	49	23	1	5
Hermaphrodite	2	49	24	1	0
Hermaphrodite	2	49	25	1	0
Hermaphrodite	2	49	26	1	0
Hermaphrodite	2	49	28	1	15
Hermaphrodite	2	49	29	1	0
Hermaphrodite	2	49	34	1	60
Hermaphrodite	2	49	35	1	20
Hermaphrodite	2	49	37	1	10
Hermaphrodite	2	49	38	1	0
Hermaphrodite	2	49	39	1	0
Hermaphrodite	2	49	40	1	0
Hermaphrodite	2	49	2	2	0
Hermaphrodite	2	49	5	2	0
Hermaphrodite	2	49	9	2	0
Hermaphrodite	2	49	12	2	0
Hermaphrodite	2	49	16	2	0
Hermaphrodite	2	49	18	2	0
Hermaphrodite	2	49	22	2	0
Hermaphrodite	2	49	27	2	0
Hermaphrodite	2	49	30	2	0
Hermaphrodite	2	49	36	2	0
Hermaphrodite	2	49	41	2	80
Hermaphrodite	2	49	6	3	0
Hermaphrodite	2	49	19	3	0
Hermaphrodite	2	49	31	3	0
Hermaphrodite	2	49	32	3	0
Hermaphrodite	2	49	33	3	50
Hermaphrodite	2	50	1	1	0	33	16
Hermaphrodite	2	50	3	1	25
Hermaphrodite	2	50	5	1	0
Hermaphrodite	2	50	7	1	0
Hermaphrodite	2	50	9	1	0
Hermaphrodite	2	50	11	1	0
Hermaphrodite	2	50	13	1	0
Hermaphrodite	2	50	15	1	0
Hermaphrodite	2	50	16	1	0
Hermaphrodite	2	50	19	1	0
Hermaphrodite	2	50	21	1	0
Hermaphrodite	2	50	22	1	0
Hermaphrodite	2	50	23	1	0
Hermaphrodite	2	50	25	1	0
Hermaphrodite	2	50	26	1	20
Hermaphrodite	2	50	27	1	10
Hermaphrodite	2	50	28	1	0
Hermaphrodite	2	50	29	1	0
Hermaphrodite	2	50	31	1	0
Hermaphrodite	2	50	32	1	0
Hermaphrodite	2	50	33	1	0
Hermaphrodite	2	50	35	1	0
Hermaphrodite	2	50	37	1	0
Hermaphrodite	2	50	40	1	0
Hermaphrodite	2	50	42	1	0
Hermaphrodite	2	50	44	1	0
Hermaphrodite	2	50	45	1	0
Hermaphrodite	2	50	47	1	0
Hermaphrodite	2	50	48	1	0
Hermaphrodite	2	50	51	1	0
Hermaphrodite	2	50	52	1	0
Hermaphrodite	2	50	53	1	0
Hermaphrodite	2	50	55	1	0
Hermaphrodite	2	50	2	2	0
Hermaphrodite	2	50	6	2	0
Hermaphrodite	2	50	8	2	5
Hermaphrodite	2	50	10	2	5
Hermaphrodite	2	50	12	2	0
Hermaphrodite	2	50	14	2	0
Hermaphrodite	2	50	17	2	0
Hermaphrodite	2	50	18	2	0
Hermaphrodite	2	50	24	2	0
Hermaphrodite	2	50	30	2	0
Hermaphrodite	2	50	36	2	0
Hermaphrodite	2	50	38	2	0
Hermaphrodite	2	50	41	2	0
Hermaphrodite	2	50	46	2	5
Hermaphrodite	2	50	49	2	30
Hermaphrodite	2	50	54	2	0
Hermaphrodite	2	50	4	3	0
Hermaphrodite	2	50	20	3	15
Hermaphrodite	2	50	34	3	0
Hermaphrodite	2	50	39	3	0
Hermaphrodite	2	50	43	3	0
Hermaphrodite	2	50	50	3	0
Hermaphrodite	2	54	1	1	0	15	5
Hermaphrodite	2	54	2	1	0
Hermaphrodite	2	54	3	1	0
Hermaphrodite	2	54	4	1	0
Hermaphrodite	2	54	7	1	0
Hermaphrodite	2	54	8	1	0
Hermaphrodite	2	54	9	1	0
Hermaphrodite	2	54	10	1	0
Hermaphrodite	2	54	11	1	0
Hermaphrodite	2	54	12	1	0
Hermaphrodite	2	54	13	1	0
Hermaphrodite	2	54	15	1	0
Hermaphrodite	2	54	18	1	0
Hermaphrodite	2	54	19	1	0
Hermaphrodite	2	54	20	1	0
Hermaphrodite	2	54	5	2	0
Hermaphrodite	2	54	6	2	0
Hermaphrodite	2	54	14	2	0
Hermaphrodite	2	54	16	2	0
Hermaphrodite	2	54	21	2	0
Hermaphrodite	2	54	17	3	0
Hermaphrodite	2	57	1	1	0	6	4
Hermaphrodite	2	57	3	1	0
Hermaphrodite	2	57	4	1	0
Hermaphrodite	2	57	7	1	0
Hermaphrodite	2	57	9	1	0
Hermaphrodite	2	57	11	1	0
Hermaphrodite	2	57	2	2	0
Hermaphrodite	2	57	8	2	0
Hermaphrodite	2	57	10	2	0
Hermaphrodite	2	57	12	2	0
Hermaphrodite	2	57	5	3	0
Hermaphrodite	2	57	6	4	0
Hermaphrodite	2	59	1	1	0	40	15
Hermaphrodite	2	59	3	1	0
Hermaphrodite	2	59	4	1	0
Hermaphrodite	2	59	6	1	0
Hermaphrodite	2	59	7	1	0
Hermaphrodite	2	59	10	1	0
Hermaphrodite	2	59	12	1	0
Hermaphrodite	2	59	15	1	0
Hermaphrodite	2	59	16	1	0
Hermaphrodite	2	59	17	1	0
Hermaphrodite	2	59	19	1	0
Hermaphrodite	2	59	20	1	0
Hermaphrodite	2	59	21	1	0
Hermaphrodite	2	59	22	1	0
Hermaphrodite	2	59	24	1	0
Hermaphrodite	2	59	25	1	0
Hermaphrodite	2	59	26	1	0
Hermaphrodite	2	59	27	1	0
Hermaphrodite	2	59	28	1	0
Hermaphrodite	2	59	29	1	0
Hermaphrodite	2	59	31	1	0
Hermaphrodite	2	59	33	1	0
Hermaphrodite	2	59	34	1	0
Hermaphrodite	2	59	35	1	0
Hermaphrodite	2	59	36	1	0
Hermaphrodite	2	59	38	1	0
Hermaphrodite	2	59	40	1	0
Hermaphrodite	2	59	41	1	0
Hermaphrodite	2	59	42	1	0
Hermaphrodite	2	59	43	1	0
Hermaphrodite	2	59	44	1	0
Hermaphrodite	2	59	46	1	0
Hermaphrodite	2	59	49	1	0
Hermaphrodite	2	59	52	1	0
Hermaphrodite	2	59	53	1	0
Hermaphrodite	2	59	54	1	0
Hermaphrodite	2	59	56	1	0
Hermaphrodite	2	59	57	1	0
Hermaphrodite	2	59	58	1	0
Hermaphrodite	2	59	59	1	0
Hermaphrodite	2	59	2	2	0
Hermaphrodite	2	59	8	2	0
Hermaphrodite	2	59	11	2	0
Hermaphrodite	2	59	13	2	0
Hermaphrodite	2	59	18	2	0
Hermaphrodite	2	59	23	2	0
Hermaphrodite	2	59	30	2	0
Hermaphrodite	2	59	32	2	0
Hermaphrodite	2	59	37	2	0
Hermaphrodite	2	59	39	2	0
Hermaphrodite	2	59	45	2	0
Hermaphrodite	2	59	47	2	0
Hermaphrodite	2	59	51	2	0
Hermaphrodite	2	59	55	2	0
Hermaphrodite	2	59	60	2	0
Hermaphrodite	2	59	5	3	0
Hermaphrodite	2	59	14	3	0
Hermaphrodite	2	59	48	3	0
Hermaphrodite	2	59	50	3	0
Hermaphrodite	2	59	9	4	0
Hermaphrodite	2	60	1	1	0	12	6
Hermaphrodite	2	60	3	1	40
Hermaphrodite	2	60	5	1	15
Hermaphrodite	2	60	8	1	0
Hermaphrodite	2	60	10	1	0
Hermaphrodite	2	60	13	1	0
Hermaphrodite	2	60	14	1	0
Hermaphrodite	2	60	15	1	0
Hermaphrodite	2	60	16	1	0
Hermaphrodite	2	60	17	1	0
Hermaphrodite	2	60	18	1	20
Hermaphrodite	2	60	20	1	0
Hermaphrodite	2	60	2	2	0
Hermaphrodite	2	60	4	2	0
Hermaphrodite	2	60	6	2	0
Hermaphrodite	2	60	9	2	0
Hermaphrodite	2	60	11	2	0
Hermaphrodite	2	60	19	2	0
Hermaphrodite	2	60	7	3	0
Hermaphrodite	2	60	12	3	0
Hermaphrodite	2	60	21	3	0
Hermaphrodite	2	62	1	1	0	12	4
Hermaphrodite	2	62	3	1	0
Hermaphrodite	2	62	5	1	0
Hermaphrodite	2	62	8	1	10
Hermaphrodite	2	62	9	1	0
Hermaphrodite	2	62	10	1	0
Hermaphrodite	2	62	12	1	0
Hermaphrodite	2	62	13	1	0
Hermaphrodite	2	62	15	1	0
Hermaphrodite	2	62	16	1	0
Hermaphrodite	2	62	17	1	0
Hermaphrodite	2	62	18	1	0
Hermaphrodite	2	62	2	2	0
Hermaphrodite	2	62	6	2	8
Hermaphrodite	2	62	11	2	25
Hermaphrodite	2	62	14	2	0
Hermaphrodite	2	62	4	3	0
Hermaphrodite	2	62	7	3	0
Hermaphrodite	2	63	1	1	0	20	8
Hermaphrodite	2	63	3	1	0
Hermaphrodite	2	63	4	1	0
Hermaphrodite	2	63	5	1	0
Hermaphrodite	2	63	7	1	0
Hermaphrodite	2	63	8	1	0
Hermaphrodite	2	63	9	1	0
Hermaphrodite	2	63	10	1	0
Hermaphrodite	2	63	12	1	0
Hermaphrodite	2	63	13	1	0
Hermaphrodite	2	63	14	1	0
Hermaphrodite	2	63	16	1	0
Hermaphrodite	2	63	17	1	0
Hermaphrodite	2	63	19	1	0
Hermaphrodite	2	63	20	1	0
Hermaphrodite	2	63	21	1	0
Hermaphrodite	2	63	23	1	0
Hermaphrodite	2	63	24	1	0
Hermaphrodite	2	63	26	1	0
Hermaphrodite	2	63	27	1	0
Hermaphrodite	2	63	2	2	0
Hermaphrodite	2	63	6	2	0
Hermaphrodite	2	63	11	2	0
Hermaphrodite	2	63	15	2	0
Hermaphrodite	2	63	18	2	0
Hermaphrodite	2	63	22	2	0
Hermaphrodite	2	63	25	2	0
Hermaphrodite	2	63	28	2	0
Hermaphrodite	2	65	1	1	0	24	7
Hermaphrodite	2	65	3	1	0
Hermaphrodite	2	65	5	1	0
Hermaphrodite	2	65	7	1	0
Hermaphrodite	2	65	8	1	0
Hermaphrodite	2	65	9	1	0
Hermaphrodite	2	65	10	1	20
Hermaphrodite	2	65	11	1	0
Hermaphrodite	2	65	12	1	0
Hermaphrodite	2	65	13	1	0
Hermaphrodite	2	65	14	1	0
Hermaphrodite	2	65	15	1	0
Hermaphrodite	2	65	17	1	0
Hermaphrodite	2	65	19	1	0
Hermaphrodite	2	65	20	1	0
Hermaphrodite	2	65	21	1	0
Hermaphrodite	2	65	23	1	0
Hermaphrodite	2	65	24	1	0
Hermaphrodite	2	65	25	1	0
Hermaphrodite	2	65	27	1	10
Hermaphrodite	2	65	28	1	0
Hermaphrodite	2	65	31	1	10
Hermaphrodite	2	65	32	1	0
Hermaphrodite	2	65	33	1	15
Hermaphrodite	2	65	2	2	0
Hermaphrodite	2	65	6	2	0
Hermaphrodite	2	65	16	2	0
Hermaphrodite	2	65	18	2	0
Hermaphrodite	2	65	22	2	0
Hermaphrodite	2	65	26	2	0
Hermaphrodite	2	65	29	2	0
Hermaphrodite	2	65	4	3	0
Hermaphrodite	2	65	30	3	0
Hermaphrodite	2	67	1	1	0	46	20
Hermaphrodite	2	67	5	1	0
Hermaphrodite	2	67	7	1	30
Hermaphrodite	2	67	9	1	0
Hermaphrodite	2	67	10	1	0
Hermaphrodite	2	67	12	1	0
Hermaphrodite	2	67	13	1	0
Hermaphrodite	2	67	15	1	0
Hermaphrodite	2	67	16	1	0
Hermaphrodite	2	67	20	1	0
Hermaphrodite	2	67	22	1	0
Hermaphrodite	2	67	24	1	0
Hermaphrodite	2	67	25	1	5
Hermaphrodite	2	67	28	1	0
Hermaphrodite	2	67	29	1	0
Hermaphrodite	2	67	31	1	0
Hermaphrodite	2	67	32	1	0
Hermaphrodite	2	67	33	1	0
Hermaphrodite	2	67	34	1	0
Hermaphrodite	2	67	36	1	0
Hermaphrodite	2	67	37	1	0
Hermaphrodite	2	67	39	1	0
Hermaphrodite	2	67	41	1	0
Hermaphrodite	2	67	43	1	0
Hermaphrodite	2	67	44	1	30
Hermaphrodite	2	67	46	1	0
Hermaphrodite	2	67	48	1	0
Hermaphrodite	2	67	49	1	0
Hermaphrodite	2	67	51	1	0
Hermaphrodite	2	67	52	1	0
Hermaphrodite	2	67	53	1	0
Hermaphrodite	2	67	55	1	30
Hermaphrodite	2	67	56	1	10
Hermaphrodite	2	67	57	1	0
Hermaphrodite	2	67	59	1	0
Hermaphrodite	2	67	60	1	0
Hermaphrodite	2	67	61	1	0
Hermaphrodite	2	67	63	1	0
Hermaphrodite	2	67	64	1	0
Hermaphrodite	2	67	65	1	0
Hermaphrodite	2	67	66	1	0
Hermaphrodite	2	67	68	1	0
Hermaphrodite	2	67	69	1	0
Hermaphrodite	2	67	70	1	0
Hermaphrodite	2	67	73	1	0
Hermaphrodite	2	67	74	1	0
Hermaphrodite	2	67	2	2	0
Hermaphrodite	2	67	6	2	20
Hermaphrodite	2	67	11	2	0
Hermaphrodite	2	67	14	2	0
Hermaphrodite	2	67	17	2	15
Hermaphrodite	2	67	23	2	0
Hermaphrodite	2	67	26	2	0
Hermaphrodite	2	67	30	2	5
Hermaphrodite	2	67	35	2	0
Hermaphrodite	2	67	38	2	0
Hermaphrodite	2	67	40	2	0
Hermaphrodite	2	67	42	2	0
Hermaphrodite	2	67	47	2	0
Hermaphrodite	2	67	50	2	0
Hermaphrodite	2	67	54	2	0
Hermaphrodite	2	67	58	2	0
Hermaphrodite	2	67	62	2	0
Hermaphrodite	2	67	67	2	0
Hermaphrodite	2	67	71	2	0
Hermaphrodite	2	67	75	2	0
Hermaphrodite	2	67	3	3	0
Hermaphrodite	2	67	8	3	0
Hermaphrodite	2	67	18	3	0
Hermaphrodite	2	67	27	3	0
Hermaphrodite	2	67	45	3	0
Hermaphrodite	2	67	72	3	0
Hermaphrodite	2	67	4	4	0
Hermaphrodite	2	67	19	4	0
Hermaphrodite	2	67	21	4	0
Hermaphrodite	2	69	1	1	0	69	29	12
Hermaphrodite	2	69	2	1	0
Hermaphrodite	2	69	6	1	0
Hermaphrodite	2	69	7	1	0
Hermaphrodite	2	69	8	1	0
Hermaphrodite	2	69	9	1	0
Hermaphrodite	2	69	14	1	0
Hermaphrodite	2	69	15	1	0
Hermaphrodite	2	69	16	1	0
Hermaphrodite	2	69	17	1	0
Hermaphrodite	2	69	18	1	0
Hermaphrodite	2	69	20	1	5
Hermaphrodite	2	69	21	1	0
Hermaphrodite	2	69	23	1	0
Hermaphrodite	2	69	25	1	0
Hermaphrodite	2	69	26	1	0
Hermaphrodite	2	69	28	1	0
Hermaphrodite	2	69	29	1	0
Hermaphrodite	2	69	31	1	0
Hermaphrodite	2	69	33	1	0
Hermaphrodite	2	69	34	1	0
Hermaphrodite	2	69	36	1	20
Hermaphrodite	2	69	39	1	5
Hermaphrodite	2	69	40	1	0
Hermaphrodite	2	69	45	1	0
Hermaphrodite	2	69	47	1	10
Hermaphrodite	2	69	48	1	0
Hermaphrodite	2	69	49	1	15
Hermaphrodite	2	69	51	1	8
Hermaphrodite	2	69	52	1	0
Hermaphrodite	2	69	53	1	0
Hermaphrodite	2	69	55	1	0
Hermaphrodite	2	69	56	1	30
Hermaphrodite	2	69	57	1	10
Hermaphrodite	2	69	60	1	0
Hermaphrodite	2	69	61	1	0
Hermaphrodite	2	69	62	1	0
Hermaphrodite	2	69	63	1	0
Hermaphrodite	2	69	65	1	5
Hermaphrodite	2	69	66	1	10
Hermaphrodite	2	69	67	1	0
Hermaphrodite	2	69	69	1	0
Hermaphrodite	2	69	70	1	0
[truncated: 818 more rows]
